# Supplementary material for: Clonal dispersal is associated with tumor heterogeneity and poor prognosis in colorectal cancer
Source: iScience. 2025 Apr 10;28(5):112403. doi: 10.1016/j.isci.2025.112403 (PMC12051713; doi:10.1016/j.isci.2025.112403)
Supplement: Table S1. Genes correlated with in vitro and in vivo dispersal scores, related to Figure 3 — Excel file containing additional data too large to fit in a PDF. [file mmc2.xlsx]

## Sheet: ST1A
Table S1. Genes associated with in vitro Dispersal Score: positively or negatively correlated genes, related to Figure 3. A) ST1A
probeset	hugo	r-value	r-pvalue
CYP4F30P	CYP4F30P	0.83709	0.000357816
ING4	ING4	0.833926	0.0003952
PPP1R11	PPP1R11	0.822043	0.000564111
MCTS1	MCTS1	0.821246	0.000577203
FUT8	FUT8	0.804159	0.000920821
CD82	CD82	0.795274	0.00115399
SLC12A6	SLC12A6	0.788568	0.00135885
HEXA	HEXA	0.779698	0.00167237
MAVS	MAVS	0.779315	0.00168709
LRRC8A	LRRC8A	0.772579	0.00196274
LOC439933	LOC439933	0.768515	0.00214531
IFNL1	IFNL1	0.762823	0.00242296
TOM1	TOM1	0.757792	0.00269091
WDR88	WDR88	0.75565	0.00281179
PML	PML	0.753107	0.00296069
RASGRP4	RASGRP4	0.752751	0.00298199
PIGT	PIGT	0.747688	0.00329837
POU3F4	POU3F4	0.743851	0.00355502
KRTAP4-5	KRTAP4-5	0.743064	0.00360946
DNAJB11	DNAJB11	0.742492	0.00364949
SNX12	SNX12	0.741725	0.00370366
PEX16	PEX16	0.7408	0.00376988
RAC2	RAC2	0.734768	0.00422409
ACACB	ACACB	0.734622	0.00423562
SKP1	SKP1	0.733664	0.00431159
CACNA1H	CACNA1H	0.732368	0.00441613
RPN2	RPN2	0.728176	0.00476761
SPPL2A	SPPL2A	0.727283	0.00484524
RNF150	RNF150	0.726897	0.00487907
DDX41	DDX41	0.725922	0.00496532
PANX3	PANX3	0.725475	0.00500528
H6PD	H6PD	0.725119	0.00503729
DAD1	DAD1	0.72287	0.00524295
VCP	VCP	0.721587	0.0053632
TSG101	TSG101	0.719211	0.00559142
CXorf58	CXORF58	0.719058	0.00560642
VWA7	VWA7	0.716409	0.00587014
STN1	STN1	0.716104	0.00590107
RRAGA	RRAGA	0.715926	0.00591924
TMEM154	TMEM154	0.71585	0.005927
TSPAN18	TSPAN18	0.714355	0.00608105
GBP2	GBP2	0.710951	0.00644349
CRLF2	CRLF2	0.710879	0.00645125
EEF1AKNMT	EEF1AKNMT	0.708905	0.00666909
TPP1	TPP1	0.706266	0.00696897
MLF1	MLF1	0.706259	0.00696973
IKBKG	IKBKG	0.704573	0.00716669
MEI1	MEI1	0.704433	0.00718318
ACTN1	ACTN1	0.704229	0.00720743
SCFD2	SCFD2	0.703769	0.00726206
PCYT1A	PCYT1A	0.701757	0.00750504
ATP6V1E1	ATP6V1E1	0.699469	0.00778886
RABGGTA	RABGGTA	0.699065	0.00783986
MAGT1	MAGT1	0.699006	0.00784731
ANKRD34C	ANKRD34C	0.696957	0.00810981
FAXDC2	FAXDC2	0.695448	0.00830733
DNTTIP1	DNTTIP1	0.690579	0.00897005
GALNT9	GALNT9	0.68984	0.00907405
SLC9A8	SLC9A8	0.689563	0.00911328
SYS1	SYS1	0.688343	0.0092874
PSME2	PSME2	0.6883	0.00929361
SYNJ2BP	SYNJ2BP	0.685289	0.00973476
FMNL3	FMNL3	0.682063	0.0102247
LGALS9	LGALS9	0.680416	0.010482
IFI6	IFI6	0.679209	0.0106736
MRPS6	MRPS6	0.678747	0.0107477
LEPROT	LEPROT	0.676737	0.0110744
OASL	OASL	0.674394	0.0114647
NAV1	NAV1	0.673912	0.0115462
SNX32	SNX32	0.673069	0.01169
ARAF	ARAF	0.672482	0.0117907
MTSS1	MTSS1	0.672389	0.0118069
IL23A	IL23A	0.672049	0.0118657
STOML1	STOML1	0.671229	0.0120082
FKBP2	FKBP2	0.669021	0.0123988
MORC2-AS1	MORC2-AS1	0.666742	0.012812
FITM1	FITM1	0.666484	0.0128595
ABCG1	ABCG1	0.666351	0.012884
RUNX1	RUNX1	0.665592	0.0130243
MFSD11	MFSD11	0.665304	0.0130779
DNASE1L1	DNASE1L1	0.665208	0.0130959
DPH6	DPH6	0.664658	0.0131988
MAFG	MAFG	0.663628	0.0133932
THRAP3	THRAP3	0.663209	0.0134729
CTSA	CTSA	0.662629	0.0135838
RTP4	RTP4	0.662301	0.0136468
TINF2	TINF2	0.662087	0.0136881
IFIT3	IFIT3	0.661627	0.0137769
RAB9A	RAB9A	0.661006	0.0138978
GRN	GRN	0.660107	0.014074
TMEM17	TMEM17	0.659876	0.0141195
TARS2	TARS2	0.657666	0.014561
TMX2	TMX2	0.657596	0.0145752
PABPC4L	PABPC4L	0.65663	0.0147716
OR10A4	OR10A4	0.656564	0.0147851
TFIP11	TFIP11	0.656477	0.0148029
CCNDBP1	CCNDBP1	0.655695	0.0149635
MAP3K1	MAP3K1	0.655518	0.0149999
ADAL	ADAL	0.652986	0.0155301
PIGG	PIGG	0.652145	0.0157094
KNCN	KNCN	0.650483	0.0160678
TM9SF1	TM9SF1	0.650059	0.0161603
ERAP1	ERAP1	0.649231	0.0163421
SMPX	SMPX	0.649027	0.016387
ACOT4	ACOT4	0.648971	0.0163994
RANBP3L	RANBP3L	0.648461	0.0165124
SEC63	SEC63	0.647722	0.0166772
NSUN3	NSUN3	0.64764	0.0166956
AMPD3	AMPD3	0.646543	0.0169425
DIRC1	DIRC1	0.646193	0.0170219
UBE2R2	UBE2R2	0.646004	0.0170647
G6PD	G6PD	0.643298	0.0176892
GART	GART	0.642884	0.0177861
TBC1D22A	TBC1D22A	0.6422	0.0179472
SPTB	SPTB	0.641321	0.0181559
ABCB7	ABCB7	0.641269	0.0181684
HLA-DRB1	HLA-DRB1	0.640987	0.0182357
PACSIN2	PACSIN2	0.640629	0.0183215
TAT	TAT	0.639871	0.0185041
IDH3G	IDH3G	0.639289	0.0186452
HCRTR1	HCRTR1	0.639193	0.0186686
RAB7B	RAB7B	0.638549	0.0188257
CTSD	CTSD	0.637065	0.0191921
ZFPL1	ZFPL1	0.636918	0.0192285
SLC25A5	SLC25A5	0.636906	0.0192316
NXT2	NXT2	0.635128	0.0196779
GBP1	GBP1	0.634225	0.0199075
COG4	COG4	0.63399	0.0199674
TOGARAM2	TOGARAM2	0.633535	0.0200843
RASGRF1	RASGRF1	0.633067	0.0202047
RNH1	RNH1	0.632382	0.0203821
KLF1	KLF1	0.631639	0.0205758
NMRAL2P	NMRAL2P	0.630706	0.0208211
GBA	GBA	0.630295	0.02093
LINC01465	LINC01465	0.630132	0.0209732
SLC41A3	SLC41A3	0.629938	0.0210247
POGLUT1	POGLUT1	0.628884	0.0213064
ACKR1	ACKR1	0.628576	0.0213892
LOC285095	LOC285095	0.628524	0.0214031
GATA3	GATA3	0.628512	0.0214066
POU1F1	POU1F1	0.627828	0.0215913
AKR1C4	AKR1C4	0.627783	0.0216036
PDZD11	PDZD11	0.627435	0.0216982
PRSS37	PRSS37	0.627133	0.0217805
AIF1	AIF1	0.626799	0.021872
CST9	CST9	0.626649	0.021913
VPS11	VPS11	0.626486	0.0219576
B3GALT4	B3GALT4	0.626332	0.0220002
GNG2	GNG2	0.626075	0.0220707
TIMMDC1	TIMMDC1	0.625867	0.0221282
HCCS	HCCS	0.625803	0.022146
NRP1	NRP1	0.624828	0.0224167
PELI2	PELI2	0.62479	0.0224273
SCAMP2	SCAMP2	0.624774	0.0224318
UGT3A1	UGT3A1	0.624718	0.0224473
FMO9P	FMO9P	0.624623	0.022474
SSTR4	SSTR4	0.623695	0.0227341
PTPRH	PTPRH	0.623649	0.0227471
RHD	RHD	0.623279	0.0228519
PSME1	PSME1	0.623039	0.0229197
BABAM2	BABAM2	0.622226	0.023151
APOD	APOD	0.621257	0.0234292
MR1	MR1	0.621212	0.023442
UBE2A	UBE2A	0.621171	0.0234538
CHMP4A	CHMP4A	0.621153	0.0234591
TXNDC11	TXNDC11	0.619805	0.0238502
WBP2	WBP2	0.619755	0.023865
DCSTAMP	DCSTAMP	0.6182	0.0243224
PADI1	PADI1	0.617564	0.0245114
DCAF8	DCAF8	0.617047	0.0246657
CDK2AP2	CDK2AP2	0.616927	0.0247016
RAB5C	RAB5C	0.616916	0.0247049
RAB5IF	RAB5IF	0.616472	0.0248383
C1QTNF9	C1QTNF9	0.615834	0.0250309
RPS23	RPS23	0.615385	0.0251671
GRAPL	GRAPL	0.614643	0.0253932
HSPA8	HSPA8	0.614635	0.0253956
P4HB	P4HB	0.612905	0.025929
ALG3	ALG3	0.612741	0.0259798
STAT1	STAT1	0.612561	0.0260359
CETN2	CETN2	0.612198	0.0261493
IK	IK	0.611717	0.0263
NIM1K	NIM1K	0.611675	0.026313
DNAH12	DNAH12	0.610813	0.0265845
C14orf119	C14ORF119	0.610579	0.0266588
COX6A2	COX6A2	0.610035	0.0268317
LINC00520	LINC00520	0.608896	0.0271963
ARHGAP23	ARHGAP23	0.608836	0.0272157
HLA-DQB1	HLA-DQB1	0.608667	0.02727
SHC4	SHC4	0.607507	0.0276459
PLPP3	PLPP3	0.607176	0.0277538
FLNC	FLNC	0.606758	0.0278906
ABHD4	ABHD4	0.606076	0.0281146
TAC1	TAC1	0.605396	0.0283394
FADD	FADD	0.605101	0.0284375
EFCAB1	EFCAB1	0.605035	0.0284595
YIPF1	YIPF1	0.605014	0.0284664
SLC32A1	SLC32A1	0.604639	0.0285915
PHF11	PHF11	0.604297	0.0287057
DYDC1	DYDC1	0.6034	0.0290071
PPEF2	PPEF2	0.603387	0.0290114
DDO	DDO	0.603318	0.0290349
FOLR3	FOLR3	0.603129	0.0290986
ARL4D	ARL4D	0.602603	0.0292768
SAV1	SAV1	0.601697	0.0295858
ZNF385D	ZNF385D	0.601181	0.0297628
TSSK4	TSSK4	0.601084	0.0297961
CALHM1	CALHM1	0.60056	0.0299768
EXOC3	EXOC3	0.600405	0.0300306
IFI44L	IFI44L	0.599716	0.0302697
CLCA3P	CLCA3P	0.599431	0.030369
VPS26C	VPS26C	0.599315	0.0304094
TAPBPL	TAPBPL	0.598941	0.0305403
CD80	CD80	0.59888	0.0305615
SBF1	SBF1	0.598053	0.0308523
CDH15	CDH15	0.595422	0.0317911
MYH9	MYH9	0.595199	0.0318716
KRT1	KRT1	0.595075	0.0319167
SERINC3	SERINC3	0.594691	0.0320557
FCER1A	FCER1A	0.593822	0.0323722
BCL9L	BCL9L	0.593007	0.0326711
TRIM40	TRIM40	0.592095	0.0330081
VAMP7	VAMP7	0.591968	0.0330552
PRSS1	PRSS1	0.591728	0.0331444
TMED9	TMED9	0.591649	0.0331738
FAM50A	FAM50A	0.591449	0.0332484
CATSPER1	CATSPER1	0.591314	0.0332987
IRF1-AS1	IRF1-AS1	0.591053	0.0333962
PSMB9	PSMB9	0.590802	0.0334901
DHX8	DHX8	0.590661	0.0335431
FAM30A	KIAA0125	0.590133	0.0337416
NAIF1	NAIF1	0.589928	0.0338188
ANGPTL8	ANGPTL8	0.589306	0.0340542
C16orf78	C16ORF78	0.589051	0.034151
VPS52	VPS52	0.588993	0.0341733
HLA-DRB4	HLA-DRB4	0.588976	0.0341796
NSMCE1	NSMCE1	0.588482	0.0343678
PIGO	PIGO	0.588156	0.0344925
MAS1	MAS1	0.587617	0.0346993
KYAT1	KYAT1	0.587212	0.0348555
SEMA4B	SEMA4B	0.586761	0.0350299
ZNF622	ZNF622	0.585861	0.0353795
EFHC1	EFHC1	0.584758	0.0358118
SLC35A2	SLC35A2	0.584462	0.0359282
DUSP28	DUSP28	0.584132	0.0360586
OR10C1	OR10C1	0.583845	0.0361724
EXOC1	EXOC1	0.583704	0.0362281
ATP6V0A4	ATP6V0A4	0.583542	0.0362924
FYB1	FYB1	0.58343	0.0363371
KIAA1671	KIAA1671	0.583103	0.0364674
FES	FES	0.582886	0.0365539
FIBIN	FIBIN	0.582642	0.0366515
TMEM189-UBE2V1	TMEM189-UBE2V1	0.582584	0.0366748
GEMIN8	GEMIN8	0.581928	0.0369378
APOBEC3G	APOBEC3G	0.58173	0.0370177
PARP14	PARP14	0.581502	0.0371097
LINC01192	LINC01192	0.581501	0.03711
SAMD9L	SAMD9L	0.581258	0.0372083
CFL1	CFL1	0.581082	0.0372797
BDKRB1	BDKRB1	0.581045	0.0372947
PFN4	PFN4	0.580933	0.0373402
ABTB2	ABTB2	0.580842	0.0373769
TMEM50A	TMEM50A	0.580537	0.037501
TNK2	TNK2	0.580513	0.0375106
EMC3	EMC3	0.57991	0.0377568
ARPC5	ARPC5	0.578346	0.0384001
SSR4	SSR4	0.578225	0.0384505
ECE1	ECE1	0.577829	0.0386147
SIAH3	SIAH3	0.577754	0.038646
ZMIZ1	ZMIZ1	0.577519	0.0387439
PI4K2A	PI4K2A	0.577076	0.0389285
GPKOW	GPKOW	0.577072	0.0389304
TSPAN32	TSPAN32	0.576336	0.039239
BET1L	BET1L	0.576317	0.0392469
PRB1	PRB1	0.576215	0.0392898
RNASE7	RNASE7	0.575853	0.0394424
SDHC	SDHC	0.57583	0.039452
ITGAD	ITGAD	0.575496	0.0395934
MAD1L1	MAD1L1	0.574944	0.0398274
DEFB106A	DEFB106A	0.574858	0.0398642
OARD1	OARD1	0.574714	0.0399254
BCAP31	BCAP31	0.57382	0.0403076
DHRS1	DHRS1	0.573312	0.0405258
XAF1	XAF1	0.573231	0.0405603
TSPAN14	TSPAN14	0.572943	0.0406845
C3orf67	C3ORF67	0.572769	0.0407597
CREB3L4	CREB3L4	0.572619	0.0408249
ZFPM2	ZFPM2	0.572531	0.0408629
MLH1	MLH1	0.572291	0.0409667
PSG4	PSG4	0.572184	0.0410133
HAO2	HAO2	0.572114	0.0410437
PSAP	PSAP	0.571868	0.0411505
FOXE1	FOXE1	0.571725	0.0412128
IFIT2	IFIT2	0.571434	0.0413397
WDR44	WDR44	0.570967	0.0415441
EMC4	EMC4	0.570285	0.0418439
CACNG4	CACNG4	0.569084	0.0423756
HLA-DPA1	HLA-DPA1	0.569044	0.0423932
SLC35A5	SLC35A5	0.568254	0.0427455
EFTUD2	EFTUD2	0.568132	0.0428
COL8A2	COL8A2	0.567824	0.0429382
ELOVL5	ELOVL5	0.567736	0.042978
ATP6AP2	ATP6AP2	0.567424	0.0431182
LILRB5	LILRB5	0.566025	0.043751
PKM	PKM	0.565927	0.0437957
TEKT2	TEKT2	0.565811	0.0438485
CRNN	CRNN	0.565549	0.0439682
SAMD9	SAMD9	0.565388	0.0440418
GBAP1	GBAP1	0.565235	0.0441117
SULT1C4	SULT1C4	0.56501	0.0442148
APOL6	APOL6	0.56475	0.0443342
OAS2	OAS2	0.564695	0.0443595
RPS14	RPS14	0.564598	0.0444037
CTXN3	CTXN3	0.564168	0.0446021
TMEM189	TMEM189	0.563667	0.0448334
BHLHE23	BHLHE23	0.562752	0.0452586
BCAN	BCAN	0.562535	0.0453597
SORCS3	SORCS3	0.562296	0.0454716
ENOX2	ENOX2	0.562236	0.0454997
SLC12A7	SLC12A7	0.560845	0.0461537
TP53BP1	TP53BP1	0.560817	0.0461672
PNPLA2	PNPLA2	0.560481	0.0463262
CACNA2D4	CACNA2D4	0.559873	0.0466151
ATP1B4	ATP1B4	0.559684	0.046705
PCDHGB6	PCDHGB6	0.55949	0.0467976
HSD17B2	HSD17B2	0.559332	0.0468734
HLA-G	HLA-G	0.559255	0.04691
ABCF1	ABCF1	0.559103	0.0469831
HBEGF	HBEGF	0.559094	0.0469871
NIT1	NIT1	0.558467	0.047288
TM9SF4	TM9SF4	0.558425	0.0473084
SP110	SP110	0.558385	0.0473276
BST1	BST1	0.557627	0.0476937
SP140L	SP140L	0.557534	0.0477385
DMAC2L	DMAC2L	0.557118	0.0479406
MACF1	MACF1	0.556961	0.0480168
PLS3	PLS3	0.556666	0.0481604
ZMYND8	ZMYND8	0.556343	0.0483181
GRK2	ADRBK1	0.556056	0.0484583
POU5F2	POU5F2	0.555395	0.0487827
GALNT5	GALNT5	0.555377	0.0487916
SEPTIN9	SEPTIN9	0.554378	0.0492848
HHATL	HHATL	0.554322	0.0493129
WDR1	WDR1	0.554119	0.0494134
SCRN2	SCRN2	0.55345	0.0497462
ERBIN	ERBIN	0.553395	0.0497737
SLC24A1	SLC24A1	0.553303	0.0498196
LIPA	LIPA	0.553203	0.0498699
IGBP1	IGBP1	0.553075	0.0499335
ITGB7	ITGB7	0.552422	0.0502611
CHST11	CHST11	0.55215	0.050398
EZHIP	EZHIP	0.55134	0.0508074
DUSP22	DUSP22	0.551021	0.050969
LMAN2	LMAN2	0.550779	0.0510917
CD226	CD226	0.550539	0.0512143
FAM234A	FAM234A	0.550517	0.0512252
FAM102A	FAM102A	0.550413	0.0512785
POLD4	POLD4	0.549993	0.0514925
ARAP1	ARAP1	0.549185	0.051907
TRIM41	TRIM41	0.548994	0.0520052
BTF3	BTF3	0.548497	0.0522619
CD300C	CD300C	0.548406	0.0523086
CHRM4	CHRM4	0.548328	0.0523491
SCAMP3	SCAMP3	0.547854	0.0525948
IGSF6	IGSF6	0.547611	0.052721
IGFBP4	IGFBP4	0.547479	0.05279
DNAJC15	DNAJC15	0.547364	0.0528497
ZNF281	ZNF281	0.547343	0.0528608
MIR9-3HG	MIR9-3HG	0.54713	0.0529716
PYCR2	PYCR2	0.547054	0.0530115
DNAJC21	DNAJC21	0.546502	0.0533002
TRIP4	TRIP4	0.546442	0.0533317
TAS2R13	TAS2R13	0.546384	0.0533619
PCDHB1	PCDHB1	0.546141	0.0534895
TPH1	TPH1	0.546092	0.0535156
GNPTG	GNPTG	0.546079	0.0535224
NKAP	NKAP	0.546013	0.053557
COG2	COG2	0.545814	0.0536618
PQBP1	PQBP1	0.54547	0.0538433
PTPN22	PTPN22	0.545305	0.0539304
ARPC1B	ARPC1B	0.545176	0.0539983
RASA1	RASA1	0.544938	0.0541242
NUDT22	NUDT22	0.544873	0.0541586
AMBN	AMBN	0.544764	0.0542169
ZC3H12A	ZC3H12A	0.54458	0.0543145
NPEPPSP1	NPEPPSP1	0.544482	0.0543665
PTGFR	PTGFR	0.544453	0.0543818
LRMP	LRMP	0.544403	0.0544086
FAM76A	FAM76A	0.544129	0.0545542
TRIOBP	TRIOBP	0.543908	0.054672
MFAP1	MFAP1	0.543816	0.0547212
JADE2	JADE2	0.543607	0.054833
DUSP4	DUSP4	0.5434	0.0549436
IRF3	IRF3	0.543337	0.0549775
PFKFB2	PFKFB2	0.543052	0.0551303
SF3A1	SF3A1	0.542847	0.0552405
TNFAIP3	TNFAIP3	0.542618	0.0553636
TARBP1	TARBP1	0.542544	0.0554036
EIF2B1	EIF2B1	0.541884	0.0557599
SLC11A1	SLC11A1	0.541735	0.0558409
GCNT2	GCNT2	0.541691	0.0558646
LINC00479	LINC00479	0.541607	0.0559101
LCMT2	LCMT2	0.541522	0.0559562
CRYAB	CRYAB	0.541456	0.0559922
CPPED1	CPPED1	0.541191	0.0561362
BCL6B	BCL6B	0.541047	0.0562146
SPNS2	SPNS2	0.540879	0.0563057
SLC30A5	SLC30A5	0.540696	0.0564057
SNX29	SNX29	0.540393	0.0565713
CTBP2	CTBP2	0.540243	0.0566532
ATP6V1A	ATP6V1A	0.540207	0.0566732
RPL13P5	RPL13P5	0.540054	0.0567567
NDUFC2	NDUFC2	0.539773	0.0569108
ABLIM3	ABLIM3	0.53926	0.0571933
SLC27A6	SLC27A6	0.539204	0.0572241
RAP2A	RAP2A	0.53894	0.0573695
IRF1	IRF1	0.538595	0.0575604
KRT36	KRT36	0.538401	0.057668
APOBEC3F	APOBEC3F	0.53807	0.0578519
C11orf21	C11ORF21	0.537682	0.0580676
SULF2	SULF2	0.537452	0.0581959
B3GLCT	B3GLCT	0.537334	0.0582616
ERG28	C14ORF1	0.537282	0.0582905
PLCD3	PLCD3	0.537131	0.0583752
IGHMBP2	IGHMBP2	0.536754	0.0585861
RAB1B	RAB1B	0.536469	0.0587463
DHRS9	DHRS9	0.536431	0.0587675
RAB11A	RAB11A	0.536026	0.0589953
RENBP	RENBP	0.535415	0.0593402
PDCD6	PDCD6	0.535252	0.0594325
PRMT5	PRMT5	0.535203	0.0594602
AFAP1L2	AFAP1L2	0.534699	0.0597463
NMBR	NMBR	0.534295	0.0599762
C3orf14	C3ORF14	0.533796	0.0602612
PSG1	PSG1	0.533758	0.0602827
FGD6	FGD6	0.53327	0.0605625
IL4R	IL4R	0.533251	0.0605732
MVP	MVP	0.533118	0.0606496
LTA	LTA	0.533117	0.0606503
KIF24	KIF24	0.532513	0.0609981
LPXN	LPXN	0.532412	0.0610562
TMEM255B	TMEM255B	0.532388	0.0610701
CD163	CD163	0.531396	0.0616447
MTX3	MTX3	0.531349	0.061672
EDN3	EDN3	0.530608	0.0621039
TRIM47	TRIM47	0.530532	0.0621485
NTPCR	NTPCR	0.530293	0.0622879
ZNF479	ZNF479	0.529999	0.0624602
MAGED2	MAGED2	0.529853	0.0625461
TFRC	TFRC	0.529782	0.0625878
CCNK	CCNK	0.52909	0.0629951
KLF8	KLF8	0.529065	0.0630103
ANXA2	ANXA2	0.528602	0.0632836
TMEM150B	TMEM150B	0.528551	0.0633138
CD22	CD22	0.528375	0.0634184
C22orf23	C22ORF23	0.528298	0.0634637
SHISA7	SHISA7	0.527887	0.0637078
TMEM51	TMEM51	0.527569	0.0638972
IFNA5	IFNA5	0.527547	0.0639104
IFNA8	IFNA8	0.526782	0.0643679
TTLL5	TTLL5	0.526613	0.064469
NLRP12	NLRP12	0.526552	0.0645054
APP	APP	0.526502	0.0645357
RAP2B	RAP2B	0.526479	0.0645497
MYADM	MYADM	0.526372	0.064614
HEATR4	HEATR4	0.526331	0.0646383
GSTM5	GSTM5	0.526323	0.0646434
LY6D	LY6D	0.525863	0.06492
CLDN9	CLDN9	0.525802	0.0649569
APOM	APOM	0.525394	0.0652031
ZBTB5	ZBTB5	0.5253	0.0652598
CAPN1	CAPN1	0.525055	0.0654086
HYKK	HYKK	0.524812	0.0655559
DSEL	DSEL	0.524522	0.0657319
RRNAD1	RRNAD1	0.524457	0.0657715
TRIM68	TRIM68	0.524335	0.0658458
RGL1	RGL1	0.524139	0.0659652
CFAP58	CFAP58	0.523999	0.0660504
WASHC2C	WASHC2C	0.523731	0.066214
DDX60	DDX60	0.523665	0.0662547
RPA3	RPA3	0.523558	0.0663199
PJA1	PJA1	0.523548	0.0663261
ITGA11	ITGA11	0.52341	0.0664106
NDUFS6	NDUFS6	0.523249	0.0665092
IFIT1	IFIT1	0.523237	0.0665166
LRPAP1	LRPAP1	0.523203	0.0665373
SMOX	SMOX	0.522413	0.0670235
PARP9	PARP9	0.52194	0.0673152
IL13	IL13	0.521711	0.0674572
AGTR2	AGTR2	0.521635	0.0675037
JCAD	KIAA1462	0.52142	0.067637
ROS1	ROS1	0.521018	0.0678868
SEC31A	SEC31A	0.52098	0.067911
NTSR2	NTSR2	0.520863	0.0679833
CZIB	CZIB	0.520699	0.0680857
FAM111A	FAM111A	0.520688	0.0680925
SCUBE3	SCUBE3	0.520685	0.0680943
HDAC6	HDAC6	0.520671	0.0681029
TAGAP	TAGAP	0.520609	0.0681419
KRT79	KRT79	0.520201	0.0683966
KIR2DS4	KIR2DS4	0.520107	0.0684553
ZBTB16	ZBTB16	0.519599	0.0687737
CCL20	CCL20	0.519446	0.0688701
CYB5R1	CYB5R1	0.519246	0.0689957
KIAA0556	KIAA0556	0.518616	0.0693926
ORMDL2	ORMDL2	0.517416	0.070154
HLA-F	HLA-F	0.517394	0.0701679
HLA-DRB5	HLA-DRB5	0.517389	0.0701708
ACOT9	ACOT9	0.517378	0.0701782
H2BC12	H2BC12	0.517085	0.0703647
AKR1C1	AKR1C1	0.516935	0.0704601
TBX18	TBX18	0.516721	0.0705969
PHACTR3	PHACTR3	0.516609	0.0706686
TTTY4	TTTY4	0.516474	0.0707554
ZNF207	ZNF207	0.516288	0.0708743
PLAU	PLAU	0.51579	0.0711943
CXCL13	CXCL13	0.515782	0.0711992
NEURL2	NEURL2	0.515683	0.0712628
LCTL	LCTL	0.515405	0.0714423
VPS33A	VPS33A	0.515155	0.0716031
CCNA1	CCNA1	0.514285	0.0721664
HINT2	HINT2	0.513956	0.0723803
RBKS	RBKS	0.51349	0.0726843
PIK3IP1	PIK3IP1	0.513414	0.0727336
SQSTM1	SQSTM1	0.513316	0.0727978
DLGAP4	DLGAP4	0.513231	0.072853
FASLG	FASLG	0.513144	0.0729101
PIRT	PIRT	0.512922	0.0730554
RITA1	RITA1	0.512652	0.0732326
DPEP2	DPEP2	0.512615	0.073257
TXLNGY	TXLNGY	0.512365	0.0734206
LINC01138	LINC01138	0.512295	0.0734667
UBAP2	UBAP2	0.512192	0.0735342
C1QTNF1	C1QTNF1	0.512117	0.0735836
MFAP4	MFAP4	0.512084	0.0736055
NSDHL	NSDHL	0.512008	0.0736554
SLC45A3	SLC45A3	0.511374	0.0740741
KIR3DL2	KIR3DL2	0.511369	0.0740774
SDCBP2	SDCBP2	0.511237	0.0741644
EIF3D	EIF3D	0.511078	0.0742698
HYOU1	HYOU1	0.511072	0.0742737
SEC24C	SEC24C	0.510925	0.0743714
LHX9	LHX9	0.510751	0.0744865
CLCNKA	CLCNKA	0.510721	0.0745064
TCEA2	TCEA2	0.5106	0.0745873
SH3TC1	SH3TC1	0.509891	0.0750595
TUG1	TUG1	0.50983	0.0750999
ERP44	ERP44	0.509742	0.0751589
USP11	USP11	0.509648	0.0752212
WDR70	WDR70	0.509388	0.0753956
PLAC8	PLAC8	0.509162	0.0755465
CREG2	CREG2	0.509117	0.0755767
WASF2	WASF2	0.508835	0.075766
LINC00599	LINC00599	0.50872	0.0758434
GRIK3	GRIK3	0.508376	0.076075
TRIM29	TRIM29	0.508315	0.0761164
WDTC1	WDTC1	0.507813	0.0764551
UBC	UBC	0.507769	0.0764847
ACTR1A	ACTR1A	0.507452	0.0766989
CD1D	CD1D	0.507311	0.0767949
CSNK1D	CSNK1D	0.506812	0.0771335
CYTH4	CYTH4	0.506742	0.077181
LAP3	LAP3	0.506152	0.0775836
LRTOMT	LRTOMT	0.506013	0.0776781
CHTF8	CHTF8	0.505784	0.077835
PROX2	PROX2	0.505613	0.0779521
CD79B	CD79B	0.504616	0.0786375
NDUFAF1	NDUFAF1	0.504586	0.0786578
MGAT4B	MGAT4B	0.504476	0.0787341
SPTBN5	SPTBN5	0.504438	0.0787602
GGA3	GGA3	0.504231	0.0789029
ZNF22	ZNF22	0.504004	0.0790603
GPR82	GPR82	0.503815	0.079191
ATP6AP1	ATP6AP1	0.503715	0.0792601
PPIA	PPIA	0.50355	0.0793745
CHTOP	CHTOP	0.503437	0.0794526
BCL2L11	BCL2L11	0.503389	0.079486
DPP3	DPP3	0.503373	0.079497
TAP1	TAP1	0.503363	0.0795042
CALHM3	CALHM3	0.502988	0.0797649
MARCHF10	MARCHF10	0.502982	0.0797696
QSOX1	QSOX1	0.50281	0.0798889
CLN5	CLN5	0.502793	0.0799013
TBC1D25	TBC1D25	0.502701	0.079965
TRIM44	TRIM44	0.502519	0.080092
NMT1	NMT1	0.502508	0.0800994
OR2K2	OR2K2	0.501789	0.0806031
HBM	HBM	0.501708	0.0806594
FRMD5	FRMD5	0.50169	0.0806725
TSSK2	TSSK2	0.500987	0.0811664
AP3B1	AP3B1	0.500379	0.0815962
GYG1	GYG1	0.500337	0.0816254
TGM2	TGM2	0.500249	0.0816879
UXT	UXT	0.500249	0.081688
THEMIS2	THEMIS2	0.500119	0.0817802
SLC37A2	SLC37A2	0.500058	0.0818233
OR8B8	OR8B8	0.500022	0.0818489
RHOH	RHOH	0.499988	0.0818725
TRIM26	TRIM26	0.499825	0.0819885
HDX	HDX	0.499775	0.0820235
PKNOX1	PKNOX1	0.499591	0.0821547
DLG1	DLG1	0.49926	0.0823899
SPON2	SPON2	0.498661	0.0828172
FBP2	FBP2	0.498604	0.0828577
TMPRSS11E	TMPRSS11E	0.498475	0.0829499
WASHC2A	WASHC2A	0.498356	0.0830352
LINC00626	LINC00626	0.498217	0.0831349
NKX1-1	NKX1-1	0.498153	0.0831805
PRCD	PRCD	0.498013	0.0832811
KDM5A	KDM5A	0.497931	0.0833399
C22orf42	C22ORF42	0.497824	0.083417
PLEKHM1	PLEKHM1	0.497813	0.0834249
SQOR	SQRDL	0.497805	0.0834305
ABHD2	ABHD2	0.497495	0.0836535
LASP1	LASP1	0.497294	0.0837977
COPG2	COPG2	0.497111	0.08393
DPAGT1	DPAGT1	0.496896	0.0840853
SCT	SCT	0.496746	0.0841936
VPS18	VPS18	0.496697	0.0842292
ELMOD1	ELMOD1	0.496627	0.0842795
CSTF3-DT	CSTF3-DT	0.496444	0.0844117
NSF	NSF	0.496244	0.0845569
GANC	GANC	0.496149	0.084626
SLC24A3	SLC24A3	0.496119	0.0846476
FCMR	FCMR	0.495898	0.0848078
CFB	CFB	0.49549	0.0851044
ATP6V1H	ATP6V1H	0.495175	0.085334
H3C11	H3C11	0.49506	0.0854182
LAPTM4B	LAPTM4B	0.494974	0.0854808
FLJ38576	FLJ38576	0.494941	0.0855049
GLIS3-AS1	GLIS3-AS1	0.494806	0.0856037
KAT5	KAT5	0.494791	0.0856146
SPRR1A	SPRR1A	0.494763	0.0856347
RHCG	RHCG	0.494738	0.0856533
RNF141	RNF141	0.49469	0.0856884
SOHLH2	SOHLH2	0.494648	0.0857188
STK11IP	STK11IP	0.494643	0.0857229
CRYGN	CRYGN	0.494615	0.0857436
ARL4C	ARL4C	0.494123	0.0861039
ACTN3	ACTN3	0.494059	0.086151
ARFGEF2	ARFGEF2	0.494049	0.086158
PCDH1	PCDH1	0.493957	0.0862263
MIF4GD	MIF4GD	0.493885	0.0862787
HDC	HDC	0.493834	0.0863165
RSAD2	RSAD2	0.49374	0.0863855
PATL2	PATL2	0.493714	0.0864047
NXPE4	NXPE4	0.493239	0.0867543
CYB5R3	CYB5R3	0.493185	0.0867944
COL16A1	COL16A1	0.492932	0.086981
LMCD1	LMCD1	0.492465	0.0873272
QRFPR	QRFPR	0.491752	0.0878569
DDX60L	DDX60L	0.491678	0.0879116
UBE2L3	UBE2L3	0.491531	0.0880214
NELFE	NELFE	0.491478	0.0880608
SLPI	SLPI	0.491434	0.0880937
RAB7A	RAB7A	0.491041	0.0883865
BAIAP2-DT	BAIAP2-DT	0.49097	0.0884401
DRP2	DRP2	0.490956	0.0884502
CFAP157	CFAP157	0.490546	0.0887572
KRTAP3-1	KRTAP3-1	0.490399	0.0888678
TTC14	TTC14	0.490292	0.0889479
PREX1	PREX1	0.490227	0.0889965
HP	HP	0.49004	0.0891375
DTX2P1-UPK3BP1-PMS2P11	DTX2P1-UPK3BP1-PMS2P11	0.48994	0.0892125
AKR1C2	AKR1C2	0.489661	0.0894224
SAT1	SAT1	0.489618	0.089455
VIPAS39	VIPAS39	0.489606	0.0894636
GJB5	GJB5	0.489435	0.0895931
WFDC11	WFDC11	0.489191	0.0897773
RNF26	RNF26	0.489044	0.0898883
TMEM185A	TMEM185A	0.488945	0.0899631
VLDLR-AS1	VLDLR-AS1	0.488874	0.0900165
UBALD2	UBALD2	0.488694	0.090153
SUSD6	SUSD6	0.488627	0.0902037
OMA1	OMA1	0.488567	0.090249
KRT7	KRT7	0.488528	0.0902791
CORO1B	CORO1B	0.488519	0.0902859
NOL6	NOL6	0.488505	0.0902965
ALDOA	ALDOA	0.488357	0.0904084
GPR62	GPR62	0.487917	0.0907428
TMEM44	TMEM44	0.487892	0.0907623
KRBOX4	KRBOX4	0.487829	0.0908097
YIF1A	YIF1A	0.487726	0.0908881
OPHN1	OPHN1	0.487468	0.0910849
APOBEC3C	APOBEC3C	0.487025	0.0914236
OTUD5	OTUD5	0.486859	0.0915504
A4GNT	A4GNT	0.48684	0.0915651
CSMD1	CSMD1	0.486614	0.0917381
ACOT2	ACOT2	0.486332	0.0919546
TIMD4	TIMD4	0.486235	0.0920295
CRISP2	CRISP2	0.485989	0.0922188
LRAT	LRAT	0.485914	0.0922763
FEV	FEV	0.485857	0.0923199
WDR13	WDR13	0.485805	0.0923603
RPL39	RPL39	0.485782	0.0923779
RBMX2	RBMX2	0.485559	0.0925496
KLK4	KLK4	0.485553	0.0925548
BTBD17	BTBD17	0.485472	0.092617
CANX	CANX	0.485258	0.0927825
DAP	DAP	0.48465	0.0932532
M1AP	M1AP	0.483971	0.0937807
TULP3	TULP3	0.48396	0.0937892
HENMT1	HENMT1	0.483816	0.0939015
AP5S1	AP5S1	0.483759	0.0939455
GABARAPL2	GABARAPL2	0.483734	0.0939654
BOC	BOC	0.483705	0.0939876
PLK3	PLK3	0.483625	0.0940497
CXCL8	CXCL8	0.483503	0.0941456
IRAK2	IRAK2	0.483476	0.0941665
PON3	PON3	0.482849	0.0946567
IL9	IL9	0.482753	0.0947316
SPATA24	SPATA24	0.48257	0.0948753
SCGB2B2	SCGB2B2	0.482534	0.0949036
CARS1	CARS	0.482434	0.0949819
DEPDC7	DEPDC7	0.482311	0.0950788
CAPN2	CAPN2	0.482166	0.0951928
RTL9	RTL9	0.48174	0.095528
PIGP	PIGP	0.481616	0.0956263
HIGD2A	HIGD2A	0.481547	0.0956805
ADCK1	ADCK1	0.481435	0.0957691
SLC35D3	SLC35D3	0.481235	0.0959265
ATOX1	ATOX1	0.481228	0.0959321
LAT2	LAT2	0.481212	0.095945
FH	FH	0.481094	0.0960382
CDC25B	CDC25B	0.481079	0.09605
MED18	MED18	0.481069	0.0960581
ZNF154	ZNF154	0.480983	0.0961261
ISM1	ISM1	0.480939	0.0961612
RPRD1B	RPRD1B	0.480705	0.0963467
PGK1	PGK1	0.480564	0.0964587
GAB3	GAB3	0.480473	0.0965307
SRCAP	SRCAP	0.479818	0.0970515
CAP1	CAP1	0.47952	0.0972895
SNX15	SNX15	0.479467	0.0973312
LMLN	LMLN	0.479413	0.0973747
RECQL5	RECQL5	0.479285	0.0974767
MUCL1	MUCL1	0.479268	0.0974902
P2RY12	P2RY12	0.479254	0.0975021
S100B	S100B	0.479172	0.0975674
ADCY5	ADCY5	0.478522	0.0980884
ZDHHC4	ZDHHC4	0.478519	0.0980902
MIR146A	MIR146A	0.47832	0.0982504
B2M	B2M	0.478261	0.0982978
TEPP	TEPP	0.478226	0.0983261
ELFN2	ELFN2	0.47807	0.0984512
DOK7	DOK7	0.477923	0.0985694
PROX1	PROX1	0.477899	0.0985895
CFAP100	CFAP100	0.477615	0.0988181
DNAJB13	DNAJB13	0.477574	0.0988508
DEFB129	DEFB129	0.477429	0.0989685
OGDH	OGDH	0.477404	0.0989881
EVX1	EVX1	0.477148	0.0991953
PCDH12	PCDH12	0.47714	0.0992018
TLDC2	TLDC2	0.477087	0.0992446
LRP10	LRP10	0.477072	0.0992571
CEP41	CEP41	0.477052	0.0992726
LINC01270	LINC01270	0.476684	0.0995711
VN1R1	VN1R1	0.476645	0.0996025
KRT25	KRT25	0.476405	0.0997979
AP1B1	AP1B1	0.476338	0.0998518
MAB21L4	MAB21L4	0.476338	0.0998521
UBAP1	UBAP1	0.476329	0.0998596
GALP	GALP	0.476246	0.0999271
CNN2	CNN2	0.47624	0.0999319
IRF9	IRF9	0.476214	0.099953
IL13RA1	IL13RA1	0.476087	0.100056
PLPPR5	PLPPR5	0.47604	0.100094
PGM2L1	PGM2L1	0.475768	0.100316
PNMA8A	PNMA8A	0.475487	0.100545
SPRR2D	SPRR2D	0.47525	0.100739
XBP1	XBP1	0.474953	0.100982
AMMECR1	AMMECR1	0.474878	0.101043
COMMD4	COMMD4	0.474868	0.101051
RBBP7	RBBP7	0.474617	0.101257
ZNF521	ZNF521	0.474595	0.101275
ATP6V0A1	ATP6V0A1	0.474379	0.101453
XIAP	XIAP	0.474329	0.101493
OR10A3	OR10A3	0.474229	0.101576
LINC00314	LINC00314	0.473728	0.101988
RAD17	RAD17	0.473152	0.102464
CPB1	CPB1	0.472904	0.102669
GPX3	GPX3	0.472782	0.10277
CACNG6	CACNG6	0.472697	0.10284
TRPV2	TRPV2	0.472621	0.102904
UBE2V1	UBE2V1	0.472398	0.103088
KIZ	KIZ	0.472025	0.103399
LMNA	LMNA	0.471725	0.103648
SLC16A11	SLC16A11	0.471678	0.103688
ISCA2	ISCA2	0.471169	0.104113
C6orf89	C6ORF89	0.471058	0.104206
CXorf40A	CXORF40A	0.470965	0.104283
UTP25	DIEXF	0.470773	0.104444
KHDC4	KHDC4	0.470665	0.104534
PRPF6	PRPF6	0.470581	0.104605
DNAL4	DNAL4	0.470573	0.104611
PI3	PI3	0.470554	0.104627
TTTY12	TTTY12	0.470501	0.104672
INTS7	INTS7	0.470376	0.104777
DNAH9	DNAH9	0.470329	0.104816
BNC1	BNC1	0.470232	0.104898
LEPR	LEPR	0.470212	0.104914
IFI35	IFI35	0.47015	0.104966
RND3	RND3	0.469998	0.105094
SAMD10	SAMD10	0.469963	0.105124
ADGRF2	ADGRF2	0.469847	0.105221
LINC00636	LINC00636	0.469786	0.105273
NDUFB5	NDUFB5	0.469722	0.105327
SDHAP1	SDHAP1	0.469662	0.105378
C5orf51	C5ORF51	0.469531	0.105488
SDC4	SDC4	0.469434	0.10557
TMEM230	TMEM230	0.469133	0.105824
ADAMTS14	ADAMTS14	0.468881	0.106037
FOXC1	FOXC1	0.468879	0.106039
RAET1E	RAET1E	0.468693	0.106197
GOSR1	GOSR1	0.468643	0.106239
GDF2	GDF2	0.468456	0.106397
COPA	COPA	0.468443	0.106408
NDUFA1	NDUFA1	0.46832	0.106512
MED12	MED12	0.467862	0.106902
LINC00922	LINC00922	0.467861	0.106902
RXRB	RXRB	0.467725	0.107018
ZXDC	ZXDC	0.467699	0.107041
LOC100134368	LOC100134368	0.467666	0.107069
ZNFX1	ZNFX1	0.467531	0.107184
INHBB	INHBB	0.467522	0.107191
DHX16	DHX16	0.467484	0.107224
KMT5A	KMT5A	0.467383	0.10731
TGFBI	TGFBI	0.467314	0.107369
ITGAL	ITGAL	0.467118	0.107537
MRE11	MRE11A	0.467084	0.107565
RPL10	RPL10	0.466954	0.107677
CCHCR1	CCHCR1	0.466777	0.107828
GRID2	GRID2	0.466763	0.10784
RNF13	RNF13	0.466719	0.107878
NECTIN1	NECTIN1	0.466333	0.108208
SCAF4	SCAF4	0.466329	0.108212
HNRNPH2	HNRNPH2	0.465926	0.108558
SON	SON	0.465919	0.108564
PLAA	PLAA	0.465851	0.108623
RAG2	RAG2	0.465771	0.108692
PPP1R2	PPP1R2	0.46555	0.108882
TDRKH	TDRKH	0.465543	0.108888
JCHAIN	JCHAIN	0.465433	0.108983
LITAF	LITAF	0.465252	0.109139
PKD1L1	PKD1L1	0.465087	0.109281
CHMP4B	CHMP4B	0.464859	0.109479
RHCE	RHCE	0.464461	0.109823
HSPBAP1	HSPBAP1	0.464459	0.109825
TPH2	TPH2	0.464116	0.110123
KHDC3L	KHDC3L	0.464018	0.110208
TPRXL	TPRXL	0.463996	0.110226
TM6SF1	TM6SF1	0.463979	0.110242
OR2B6	OR2B6	0.463849	0.110355
SHFL	SHFL	0.463752	0.110439
TNFRSF6B	TNFRSF6B	0.463667	0.110512
STAT3	STAT3	0.463337	0.1108
MUC1	MUC1	0.462875	0.111204
LINC02052	LINC02052	0.462768	0.111297
GPR153	GPR153	0.462612	0.111434
TGM5	TGM5	0.462599	0.111445
LINC01233	LINC01233	0.462556	0.111483
PON1	PON1	0.462276	0.111728
ATP6V1D	ATP6V1D	0.462198	0.111796
TUBA3FP	TUBA3FP	0.462082	0.111898
ACSBG1	ACSBG1	0.461971	0.111995
SLC25A14	SLC25A14	0.461682	0.11225
CDH5	CDH5	0.461644	0.112283
PSMB10	PSMB10	0.461135	0.112731
DAZAP2	DAZAP2	0.460829	0.113001
FXYD2	FXYD2	0.460793	0.113034
UNC93B1	UNC93B1	0.460602	0.113202
MGAT1	MGAT1	0.460297	0.113473
BATF	BATF	0.46022	0.113541
MAX	MAX	0.460053	0.113688
DKK3	DKK3	0.460007	0.11373
GNE	GNE	0.459987	0.113748
ANKEF1	ANKEF1	0.459959	0.113772
LINC01750	LINC01750	0.459784	0.113928
MAS1L	MAS1L	0.459782	0.113929
PLEC	PLEC	0.459664	0.114034
ITFG1	ITFG1	0.459646	0.11405
TMPRSS5	TMPRSS5	0.45955	0.114135
YWHAB	YWHAB	0.459169	0.114475
PGM5P2	PGM5P2	0.459112	0.114525
CXorf40B	CXORF40B	0.459024	0.114604
GALE	GALE	0.458587	0.114994
OR1E1	OR1E1	0.458116	0.115416
SLCO4C1	SLCO4C1	0.457999	0.115521
SNHG28	SNHG28	0.457836	0.115668
CR1L	CR1L	0.457734	0.115758
BTG1	BTG1	0.457566	0.11591
ZC3HAV1	ZC3HAV1	0.457486	0.115981
TRIM17	TRIM17	0.457198	0.116241
IFI44	IFI44	0.457164	0.116271
UCMA	UCMA	0.456691	0.116698
PLIN3	PLIN3	0.456554	0.116822
GGTA1P	GGTA1P	0.456376	0.116982
RIPK4	RIPK4	0.456115	0.117219
ZNF211	ZNF211	0.456077	0.117253
KCNK4	KCNK4	0.455883	0.117429
RASSF5	RASSF5	0.455682	0.117611
CNR2	CNR2	0.45549	0.117785
HERC6	HERC6	0.455443	0.117828
PRB3	PRB3	0.455409	0.117859
HS6ST2	HS6ST2	0.455289	0.117968
EEFSEC	EEFSEC	0.45523	0.118022
SCN1A	SCN1A	0.455191	0.118057
RIPK1	RIPK1	0.45509	0.118149
GPM6B	GPM6B	0.454899	0.118324
INTS4	INTS4	0.454791	0.118422
MED20	MED20	0.454754	0.118455
CALY	CALY	0.454294	0.118876
MYLK4	MYLK4	0.454246	0.118919
ZNF682	ZNF682	0.454182	0.118978
SEC61A1	SEC61A1	0.454034	0.119114
LINC00485	LINC00485	0.453971	0.119171
AKR1C3	AKR1C3	0.453651	0.119465
GNG5	GNG5	0.453506	0.119598
SERPINF2	SERPINF2	0.453304	0.119783
CD63	CD63	0.453275	0.11981
HLA-C	HLA-C	0.453268	0.119816
BAIAP2	BAIAP2	0.453152	0.119923
EPSTI1	EPSTI1	0.453	0.120063
IFNGR1	IFNGR1	0.45285	0.1202
MAP3K9	MAP3K9	0.452809	0.120239
MBTPS2	MBTPS2	0.452793	0.120254
CASP1	CASP1	0.45268	0.120357
PTHLH	PTHLH	0.452594	0.120436
BTNL2	BTNL2	0.45253	0.120496
ETV6	ETV6	0.452242	0.120762
SNAP29	SNAP29	0.452168	0.12083
CAPN3	CAPN3	0.451922	0.121058
FBXO21	FBXO21	0.451837	0.121136
TSPAN10	TSPAN10	0.451696	0.121267
COL4A2	COL4A2	0.451617	0.12134
C17orf49	C17ORF49	0.451528	0.121423
E2F4	E2F4	0.451394	0.121547
RFC5	RFC5	0.450853	0.122049
NCOA4	NCOA4	0.450784	0.122113
CCDC9B	CCDC9B	0.450698	0.122193
TACSTD2	TACSTD2	0.450511	0.122368
LDC1P	LDC1P	0.450277	0.122586
AIMP2	AIMP2	0.450264	0.122598
RIMS3	RIMS3	0.450208	0.12265
AAR2	AAR2	0.450004	0.122841
B4GALT7	B4GALT7	0.44997	0.122872
POLM	POLM	0.44958	0.123238
SLC28A1	SLC28A1	0.449451	0.123358
ANHX	ANHX	0.449439	0.12337
ANO1	ANO1	0.449286	0.123513
HS3ST2	HS3ST2	0.449236	0.12356
B4GALT1	B4GALT1	0.449169	0.123623
NFX1	NFX1	0.4491	0.123687
PSCA	PSCA	0.449043	0.123741
SLC4A9	SLC4A9	0.44885	0.123923
TMUB2	TMUB2	0.448846	0.123926
MMGT1	MMGT1	0.448766	0.124001
UBR4	UBR4	0.448599	0.124158
RNASE2	RNASE2	0.448597	0.12416
SMAP1	SMAP1	0.448595	0.124163
NRROS	NRROS	0.448562	0.124193
FAM24B	FAM24B	0.448186	0.124548
ITGB5	ITGB5	0.448166	0.124567
ZNF829	ZNF829	0.448046	0.12468
KCNJ8	KCNJ8	0.447957	0.124763
DPP8	DPP8	0.447918	0.124801
CMKLR1	CMKLR1	0.447915	0.124804
DDX3Y	DDX3Y	0.447819	0.124894
MAF	MAF	0.447731	0.124977
LOC441666	LOC441666	0.447702	0.125005
SPATA17	SPATA17	0.447677	0.125028
SLC22A14	SLC22A14	0.447594	0.125106
PLSCR1	PLSCR1	0.447235	0.125447
GRM7	GRM7	0.447225	0.125456
EDEM3	EDEM3	0.447152	0.125526
MARCHF4	MARCHF4	0.447007	0.125663
FGGY	FGGY	0.446782	0.125877
TIMM17B	TIMM17B	0.446736	0.12592
LOC150051	LOC150051	0.446429	0.126212
EPHA4	EPHA4	0.446371	0.126267
MCC	MCC	0.446322	0.126314
RGP1	RGP1	0.44632	0.126316
FBXO7	FBXO7	0.446223	0.126408
PRX	PRX	0.445855	0.126758
MMP2	MMP2	0.44568	0.126926
EHD4	EHD4	0.445668	0.126937
ZBTB44-DT	ZBTB44-DT	0.445588	0.127014
CFAP74	CFAP74	0.445368	0.127224
DCTN5	DCTN5	0.445259	0.127328
DCAF11	DCAF11	0.444886	0.127685
BAG1	BAG1	0.444786	0.127782
MDFI	MDFI	0.444743	0.127823
GSC	GSC	0.444721	0.127844
IL19	IL19	0.44472	0.127845
GPHB5	GPHB5	0.444641	0.127921
GH2	GH2	0.444243	0.128303
ARHGEF3	ARHGEF3	0.444052	0.128487
C1QB	C1QB	0.44399	0.128547
SNX18	SNX18	0.443919	0.128615
AVEN	AVEN	0.443864	0.128668
MANF	MANF	0.443789	0.128741
HOXB1	HOXB1	0.443524	0.128996
NRIP3	NRIP3	0.443521	0.128999
LBP	LBP	0.443521	0.128999
FNIP2	FNIP2	0.443437	0.12908
B4GALT5	B4GALT5	0.443127	0.129379
COLCA1	COLCA1	0.443064	0.129441
ATXN10	ATXN10	0.442798	0.129698
MAEA	MAEA	0.442548	0.12994
CUTC	CUTC	0.442453	0.130033
RNF113A	RNF113A	0.442285	0.130196
MRGPRX3	MRGPRX3	0.442242	0.130238
PALM2AKAP2	PALM2AKAP2	0.442238	0.130242
AGT	AGT	0.442226	0.130253
AGPAT1	AGPAT1	0.441985	0.130487
POPDC3	POPDC3	0.441958	0.130514
STK19	STK19	0.441697	0.130768
SPATA25	SPATA25	0.44168	0.130785
HCP5	HCP5	0.441562	0.1309
DHX58	DHX58	0.441512	0.130949
CFLAR	CFLAR	0.441493	0.130966
C16orf82	C16ORF82	0.441448	0.131011
TSPAN9	TSPAN9	0.441349	0.131107
FOXF2	FOXF2	0.441097	0.131353
CALB1	CALB1	0.440616	0.131824
VAC14-AS1	VAC14-AS1	0.440614	0.131825
HLA-B	HLA-B	0.440599	0.13184
PJA2	PJA2	0.440497	0.13194
LARP1	LARP1	0.440135	0.132295
PC	PC	0.439944	0.132483
TFF2	TFF2	0.439911	0.132515
SLX1B	SLX1B	0.439885	0.132541
JAKMIP3	JAKMIP3	0.439857	0.132568
SCGB1D2	SCGB1D2	0.439829	0.132596
PTENP1	PTENP1	0.439661	0.132762
TMSB4Y	TMSB4Y	0.439555	0.132865
MAP2K1	MAP2K1	0.439545	0.132876
BCAR1	BCAR1	0.439173	0.133242
UBE2I	UBE2I	0.439012	0.133401
IKBKE	IKBKE	0.438943	0.133469
FAM3A	FAM3A	0.438904	0.133508
RAB27A	RAB27A	0.438836	0.133575
DELE1	DELE1	0.438567	0.133841
SLC35G3	SLC35G3	0.438561	0.133847
TIAM1	TIAM1	0.438534	0.133874
CMIP	CMIP	0.438505	0.133902
MDGA2	MDGA2	0.438138	0.134265
HSPA6	HSPA6	0.437848	0.134553
NUDT3	NUDT3	0.437817	0.134584
ODF3L1	ODF3L1	0.437797	0.134604
CENPH	CENPH	0.43753	0.134869
MUC19	MUC19	0.437506	0.134893
TAPBP	TAPBP	0.437484	0.134915
CTNNBL1	CTNNBL1	0.437266	0.135132
TMEM104	TMEM104	0.436803	0.135594
FGL1	FGL1	0.436653	0.135743
LRRC15	LRRC15	0.436582	0.135814
PPP1R3C	PPP1R3C	0.436568	0.135828
ATP6V0D1	ATP6V0D1	0.436321	0.136075
PRSS2	PRSS2	0.436272	0.136124
FOXG1	FOXG1	0.436253	0.136143
ACTN2	ACTN2	0.436237	0.136159
ETFB	ETFB	0.436208	0.136188
MARF1	KIAA0430	0.436168	0.136228
HM13	HM13	0.436053	0.136343
ARNTL	ARNTL	0.435924	0.136472
LCK	LCK	0.435853	0.136544
SRPK3	SRPK3	0.435425	0.136973
PIGV	PIGV	0.435378	0.13702
TYMP	TYMP	0.435365	0.137033
CLIP4	CLIP4	0.43531	0.137089
CASC16	CASC16	0.435121	0.137278
RNF34	RNF34	0.435008	0.137392
IRGC	IRGC	0.434916	0.137484
MLLT11	MLLT11	0.434683	0.13772
BDKRB2	BDKRB2	0.434631	0.137772
EIF1AY	EIF1AY	0.434605	0.137798
ZMYM3	ZMYM3	0.434453	0.137951
SLC2A14	SLC2A14	0.434372	0.138033
RELA	RELA	0.434256	0.13815
UGP2	UGP2	0.43423	0.138176
EFCAB11	EFCAB11	0.434185	0.138222
PLXNB3	PLXNB3	0.434098	0.13831
SYCE1	SYCE1	0.434031	0.138377
SORCS2	SORCS2	0.433964	0.138446
RNF185	RNF185	0.433789	0.138622
TRADD	TRADD	0.433684	0.138729
PPP1CB	PPP1CB	0.433629	0.138784
DNMT3L	DNMT3L	0.433621	0.138793
LYPLA2	LYPLA2	0.433612	0.138802
POU2F2	POU2F2	0.433576	0.138839
ZNF570	ZNF570	0.433555	0.13886
MIR205HG	MIR205HG	0.433466	0.13895
KCNQ1DN	KCNQ1DN	0.432985	0.139438
C11orf80	C11ORF80	0.432835	0.139591
GIMAP2	GIMAP2	0.432593	0.139837
MEAK7	MEAK7	0.432574	0.139856
AMIGO2	AMIGO2	0.432557	0.139873
RBCK1	RBCK1	0.432302	0.140133
INPP4B	INPP4B	0.431646	0.140804
PXMP4	PXMP4	0.431558	0.140893
NFATC2	NFATC2	0.431079	0.141385
BAG3	BAG3	0.431032	0.141432
CST7	CST7	0.430814	0.141656
DTX3L	DTX3L	0.430747	0.141725
ERN2	ERN2	0.4307	0.141773
PTTG1IP	PTTG1IP	0.430673	0.141801
MILR1	MILR1	0.43061	0.141865
CD2	CD2	0.430044	0.142448
TNIP1	TNIP1	0.430032	0.142461
CCDC127	CCDC127	0.429909	0.142587
CCBE1	CCBE1	0.429764	0.142737
RNF44	RNF44	0.42935	0.143164
BCL11B	BCL11B	0.429236	0.143282
HABP2	HABP2	0.429199	0.143321
HSPA12A	HSPA12A	0.429106	0.143417
TRIM42	TRIM42	0.429105	0.143418
SERPINA4	SERPINA4	0.429099	0.143424
ARL11	ARL11	0.429008	0.143518
TEX30	TEX30	0.42883	0.143703
SYCP1	SYCP1	0.428806	0.143728
SRY	SRY	0.428603	0.143939
GJB1	GJB1	0.428265	0.144289
UPK2	UPK2	0.428262	0.144293
MC3R	MC3R	0.428055	0.144508
FUBP1	FUBP1	0.428043	0.14452
WAKMAR2	WAKMAR2	0.427856	0.144715
TRIM51	TRIM51	0.427854	0.144718
KCNMA1	KCNMA1	0.42785	0.144721
VLDLR	VLDLR	0.427631	0.14495
TTLL2	TTLL2	0.427588	0.144995
ABI3BP	ABI3BP	0.427351	0.145242
ZNF835	ZNF835	0.427338	0.145255
RELN	RELN	0.427077	0.145528
STRADA	STRADA	0.426852	0.145763
CGN	CGN	0.426626	0.145999
ITGA2	ITGA2	0.426581	0.146047
DQX1	DQX1	0.426504	0.146128
MMP27	MMP27	0.426444	0.146191
SPATA6L	SPATA6L	0.426379	0.146259
FUOM	FUOM	0.426319	0.146321
MTX1	MTX1	0.425415	0.147272
BTN3A1	BTN3A1	0.425085	0.14762
KIR2DS2	KIR2DS2	0.425082	0.147624
MUSTN1	MUSTN1	0.425063	0.147643
APOL3	APOL3	0.425033	0.147675
GGA1	GGA1	0.424969	0.147742
SNRNP35	SNRNP35	0.42471	0.148015
LDB2	LDB2	0.424415	0.148328
SPG21	SPG21	0.424353	0.148394
OPN4	OPN4	0.424272	0.148479
PDLIM3	PDLIM3	0.424194	0.148562
OPTN	OPTN	0.423909	0.148865
ZFYVE1	ZFYVE1	0.423881	0.148894
DTX2	DTX2	0.423698	0.149088
FSIP1	FSIP1	0.423629	0.149162
ABCC11	ABCC11	0.423609	0.149182
DSCR10	DSCR10	0.423551	0.149244
GYPE	GYPE	0.423471	0.14933
CES5A	CES5A	0.423415	0.149388
NEDD8	NEDD8	0.423374	0.149433
TAB3	TAB3	0.423063	0.149763
TMEM164	TMEM164	0.423059	0.149768
SERPINB4	SERPINB4	0.42297	0.149862
CTRB2	CTRB2	0.422838	0.150003
FBXL12	FBXL12	0.422532	0.15033
SMAD3	SMAD3	0.422491	0.150373
MAP4K4	MAP4K4	0.422445	0.150422
FGF19	FGF19	0.422423	0.150446
CCND3	CCND3	0.422301	0.150577
LEF1-AS1	LEF1-AS1	0.422143	0.150745
TBC1D7	TBC1D7	0.422108	0.150782
TTYH3	TTYH3	0.422024	0.150872
WT1-AS	WT1-AS	0.422005	0.150893
UBL7	UBL7	0.421982	0.150918
C1orf94	C1ORF94	0.421954	0.150947
RIBC2	RIBC2	0.421547	0.151384
ACTL7B	ACTL7B	0.42154	0.151391
C4BPB	C4BPB	0.421515	0.151418
MATN1	MATN1	0.421364	0.15158
SH3TC2	SH3TC2	0.421328	0.151618
MAGEH1	MAGEH1	0.4213	0.151648
TTC5	TTC5	0.42105	0.151918
UBE2D2	UBE2D2	0.420861	0.152121
STAT2	STAT2	0.420803	0.152183
UBE2U	UBE2U	0.420464	0.152548
HSD17B10	HSD17B10	0.420456	0.152557
SERPINA3	SERPINA3	0.420432	0.152582
CUTA	CUTA	0.420223	0.152808
TAZ	TAZ	0.420213	0.152819
KPNA1	KPNA1	0.420157	0.152879
CFAP43	CFAP43	0.420051	0.152994
ITPA	ITPA	0.419941	0.153112
NCOA3	NCOA3	0.419917	0.153138
CREB3	CREB3	0.419713	0.153359
TMEM72	TMEM72	0.4195	0.15359
SGCZ	SGCZ	0.419402	0.153696
UIMC1	UIMC1	0.419394	0.153704
CACNA1F	CACNA1F	0.41933	0.153774
CALML5	CALML5	0.419254	0.153856
SYTL3	SYTL3	0.419162	0.153955
SEC14L1	SEC14L1	0.418983	0.15415
GP9	GP9	0.418887	0.154254
PXDC1	PXDC1	0.418522	0.15465
THBS3	THBS3	0.418391	0.154793
PURA	PURA	0.418106	0.155104
HLA-A	HLA-A	0.41809	0.155121
PGAP3	PGAP3	0.418082	0.15513
TAF7	TAF7	0.417744	0.155499
CIDEB	CIDEB	0.417577	0.15568
MOB2	MOB2	0.417573	0.155685
LGALS1	LGALS1	0.417455	0.155813
CCDC102B	CCDC102B	0.417163	0.156133
EFCAB13	EFCAB13	0.417145	0.156153
TMEM199	TMEM199	0.417068	0.156237
TRAM1L1	TRAM1L1	0.417023	0.156286
TRIM13	TRIM13	0.416967	0.156348
CSTA	CSTA	0.416745	0.156592
KDM5D	KDM5D	0.416543	0.156812
IL18R1	IL18R1	0.416517	0.156841
LMOD2	LMOD2	0.416417	0.156951
SYPL1	SYPL1	0.416395	0.156976
UBA7	UBA7	0.41634	0.157036
TMEM92	TMEM92	0.415817	0.157611
CTAG1B	CTAG1B	0.415698	0.157742
C20orf78	C20ORF78	0.415676	0.157766
NPEPPS	NPEPPS	0.415497	0.157963
BATF2	BATF2	0.415469	0.157995
CYP4F22	CYP4F22	0.415447	0.158019
LCE2B	LCE2B	0.415375	0.158098
ARRDC1-AS1	ARRDC1-AS1	0.415324	0.158154
GRIK5	GRIK5	0.415222	0.158266
FEZ1	FEZ1	0.415136	0.158362
C2CD3	C2CD3	0.415077	0.158427
TREM2	TREM2	0.415063	0.158443
STK10	STK10	0.414559	0.158999
GNS	GNS	0.414379	0.159199
MRPS7	MRPS7	0.414107	0.159501
SMIM10L2A	SMIM10L2A	0.414029	0.159587
ERMP1	ERMP1	0.413681	0.159974
CDV3	CDV3	0.41361	0.160053
LILRA6	LILRA6	0.413577	0.160089
ATP6V0D2	ATP6V0D2	0.413545	0.160125
CCDC141	CCDC141	0.413539	0.160132
RFTN1	RFTN1	0.413531	0.160141
CFAP299	CFAP299	0.413472	0.160206
C7orf57	C7ORF57	0.413322	0.160373
LOC643201	LOC643201	0.413295	0.160404
LINC00313	LINC00313	0.41326	0.160442
RBM22	RBM22	0.413055	0.160671
DERL1	DERL1	0.413052	0.160674
PIGA	PIGA	0.412897	0.160847
SLC2A3	SLC2A3	0.412755	0.161005
MPP1	MPP1	0.412598	0.16118
DCAF4L2	DCAF4L2	0.412387	0.161417
ABCD1	ABCD1	0.412217	0.161606
SAYSD1	SAYSD1	0.412111	0.161725
CCR4	CCR4	0.412087	0.161752
KRT83	KRT83	0.412043	0.161802
AFAP1-AS1	AFAP1-AS1	0.411696	0.16219
PSME3IP1	PSME3IP1	0.411571	0.162331
FRMD4B	FRMD4B	0.411456	0.16246
TNFSF4	TNFSF4	0.411357	0.162571
DPF3	DPF3	0.411334	0.162597
CYB561A3	CYB561A3	0.411255	0.162685
PCSK6	PCSK6	0.411191	0.162757
LAGE3	LAGE3	0.411083	0.162878
LCE1B	LCE1B	0.410967	0.163009
SLC13A1	SLC13A1	0.41088	0.163107
CFAP300	CFAP300	0.41082	0.163175
PDCD1	PDCD1	0.410813	0.163183
TRAPPC9	TRAPPC9	0.410482	0.163555
DCLK2	DCLK2	0.410439	0.163604
MPO	MPO	0.410411	0.163635
RTL5	RTL5	0.410349	0.163706
LLGL2	LLGL2	0.410346	0.163708
PLEKHA1	PLEKHA1	0.410303	0.163757
LRRTM1	LRRTM1	0.410297	0.163764
VRK3	VRK3	0.410272	0.163793
CTNNBIP1	CTNNBIP1	0.410268	0.163797
TIMP2	TIMP2	0.410266	0.1638
ATMIN	ATMIN	0.410165	0.163913
HSPB8	HSPB8	0.410041	0.164053
ATM	ATM	0.409988	0.164113
CCDC63	CCDC63	0.409867	0.16425
MAP3K8	MAP3K8	0.40949	0.164677
F3	F3	0.409396	0.164783
KCNH1	KCNH1	0.409062	0.165162
TPTE	TPTE	0.408919	0.165324
SCARA5	SCARA5	0.408865	0.165385
COPB2	COPB2	0.408614	0.165671
PPWD1	PPWD1	0.408335	0.165988
TM4SF1	TM4SF1	0.408305	0.166023
OR1Q1	OR1Q1	0.408301	0.166027
MAGEA10	MAGEA10	0.408165	0.166182
SCEL	SCEL	0.408136	0.166215
VGLL3	VGLL3	0.408123	0.166229
HEXD	HEXD	0.407784	0.166616
SF3B4	SF3B4	0.407783	0.166617
ANTXR1	ANTXR1	0.407759	0.166645
ADAM8	ADAM8	0.407754	0.16665
SORCS1	SORCS1	0.407751	0.166654
SLC35G2	SLC35G2	0.407497	0.166944
TMEM95	TMEM95	0.407268	0.167206
PPP1R12B	PPP1R12B	0.407227	0.167253
SLC24A2	SLC24A2	0.407206	0.167277
ENAM	ENAM	0.407108	0.167389
OR51B2	OR51B2	0.40708	0.16742
CPT2	CPT2	0.407013	0.167497
CCL5	CCL5	0.406969	0.167548
PPP2R1A	PPP2R1A	0.406887	0.167642
GIMAP6	GIMAP6	0.406882	0.167647
UTY	UTY	0.406804	0.167737
C14orf39	C14ORF39	0.406528	0.168054
APCDD1L	APCDD1L	0.406495	0.168091
ENPEP	ENPEP	0.406475	0.168114
ENDOV	ENDOV	0.406453	0.16814
KLHL1	KLHL1	0.406145	0.168493
SOX13	SOX13	0.40598	0.168683
WNT4	WNT4	0.405766	0.168929
LINC00639	LINC00639	0.405757	0.16894
CTSS	CTSS	0.405752	0.168946
ACP4	ACP4	0.405715	0.168989
PLSCR2	PLSCR2	0.405605	0.169114
NR1H2	NR1H2	0.405489	0.169248
DHRS3	DHRS3	0.405425	0.169322
GSDMB	GSDMB	0.40505	0.169754
MRPS33	MRPS33	0.40495	0.16987
MAPK1IP1L	MAPK1IP1L	0.404909	0.169917
PLEKHA4	PLEKHA4	0.404874	0.169958
SLCO4A1-AS1	SLCO4A1-AS1	0.404848	0.169989
MAGEB1	MAGEB1	0.404792	0.170053
DCAF10	DCAF10	0.40477	0.170078
CALR	CALR	0.404719	0.170137
HERC5	HERC5	0.404665	0.170199
GPBP1	GPBP1	0.404278	0.170648
GATD1	GATD1	0.404128	0.170821
MS4A6E	MS4A6E	0.40412	0.170831
ZFP28	ZFP28	0.403993	0.170978
H2BC6	H2BC6	0.403925	0.171057
OLFML2A	OLFML2A	0.403716	0.1713
PGM1	PGM1	0.403495	0.171556
RHO	RHO	0.403403	0.171664
MYL2	MYL2	0.403359	0.171715
TRIM69	TRIM69	0.403357	0.171718
GUCD1	GUCD1	0.40335	0.171725
VCX2	VCX2	0.403291	0.171794
ZNF750	ZNF750	0.40273	0.172447
INPP5K	INPP5K	0.402708	0.172474
PLA2G2D	PLA2G2D	0.402622	0.172573
PTN	PTN	0.402503	0.172713
RHOBTB3	RHOBTB3	0.402479	0.172741
RUFY1	RUFY1	0.402235	0.173026
HHIPL2	HHIPL2	0.402223	0.17304
TCEAL7	TCEAL7	0.402221	0.173043
DES	DES	0.402211	0.173054
SPARC	SPARC	0.402126	0.173153
MTM1	MTM1	0.402016	0.173282
CBX5	CBX5	0.401948	0.173362
TTC13	TTC13	0.401745	0.1736
HBG2	HBG2	0.401669	0.173688
TAF9B	TAF9B	0.401562	0.173814
ADIPOR2	ADIPOR2	0.401499	0.173888
MBL2	MBL2	0.401345	0.174068
IL27	IL27	0.401281	0.174144
CDKN2D	CDKN2D	0.401142	0.174307
LMO2	LMO2	0.401113	0.174341
LHX1	LHX1	0.400996	0.174478
BTBD9	BTBD9	0.400766	0.174749
LINC00545	LINC00545	0.400575	0.174974
PCBD2	PCBD2	0.400524	0.175033
TREM1	TREM1	0.400517	0.175042
SYVN1	SYVN1	0.400503	0.175058
NDUFB4	NDUFB4	0.400341	0.17525
PIN4	PIN4	0.400314	0.175281
SELP	SELP	0.400299	0.175299
FTH1	FTH1	0.400135	0.175492
PDIA4	PDIA4	0.400097	0.175538
PKHD1L1	PKHD1L1	0.399955	0.175705
PLAC9	PLAC9	0.399947	0.175714
DDX5	DDX5	0.3999	0.17577
GLYATL2	GLYATL2	0.399832	0.17585
IL24	IL24	0.399696	0.17601
TRIM22	TRIM22	0.399529	0.176208
XPNPEP2	XPNPEP2	0.399428	0.176328
CNGB3	CNGB3	0.399292	0.176488
ACTG1	ACTG1	0.39914	0.176669
ATG4A	ATG4A	0.398954	0.176889
C8A	C8A	0.398918	0.176932
PLEKHB1	PLEKHB1	0.398758	0.177121
MIR3976HG	MIR3976HG	0.398743	0.177139
PIP4P1	PIP4P1	0.398576	0.177337
TM9SF2	TM9SF2	0.398508	0.177418
VAT1L	VAT1L	0.398493	0.177437
LPAR1	LPAR1	0.39845	0.177487
MGC15885	MGC15885	0.398444	0.177495
ADRA2A	ADRA2A	0.398226	0.177753
GPR27	GPR27	0.398099	0.177905
COQ6	COQ6	0.398089	0.177917
RBP5	RBP5	0.398039	0.177976
HECTD3	HECTD3	0.397916	0.178123
OR12D2	OR12D2	0.397851	0.1782
MSH3	MSH3	0.397645	0.178445
MTNR1B	MTNR1B	0.39755	0.178558
SOX5	SOX5	0.397207	0.178969
MCM2	MCM2	0.39681	0.179443
MYOZ2	MYOZ2	0.396761	0.179501
CST5	CST5	0.396603	0.179691
NME7	NME7	0.396511	0.179801
WFS1	WFS1	0.396417	0.179914
HBG1	HBG1	0.396258	0.180105
PCA3	PCA3	0.396199	0.180175
RGMA	RGMA	0.396191	0.180185
FEM1C	FEM1C	0.396094	0.1803
CCL26	CCL26	0.39602	0.18039
FBLIM1	FBLIM1	0.395956	0.180466
WFDC21P	WFDC21P	0.39567	0.18081
P3H2	P3H2	0.395641	0.180846
PEG10	PEG10	0.395638	0.180848
DHH	DHH	0.395623	0.180867
EHD1	EHD1	0.395596	0.180899
STUM	STUM	0.395354	0.18119
MPC1	MPC1	0.39534	0.181208
HPS1	HPS1	0.395323	0.181227
IL7R	IL7R	0.395096	0.181502
RFPL1	RFPL1	0.395079	0.181521
HADHA	HADHA	0.395066	0.181538
LPP	LPP	0.395036	0.181573
GALNT14	GALNT14	0.394879	0.181763
DDX42	DDX42	0.394606	0.182093
MID2	MID2	0.39458	0.182123
CARD16	CARD16	0.394538	0.182174
ARFRP1	ARFRP1	0.394402	0.182339
ENPP2	ENPP2	0.394353	0.182398
LY96	LY96	0.39427	0.182498
SEC23IP	SEC23IP	0.394242	0.182533
SYNGR2	SYNGR2	0.394176	0.182612
ZFP62	ZFP62	0.393999	0.182826
ACTR2	ACTR2	0.393885	0.182965
SPHK2	SPHK2	0.393805	0.183062
NEU1	NEU1	0.393779	0.183093
BROX	BROX	0.393761	0.183115
RAP2C	RAP2C	0.393623	0.183282
KRBA1	KRBA1	0.393488	0.183447
PLD5	PLD5	0.393404	0.183548
SCNN1B	SCNN1B	0.393326	0.183642
CNN1	CNN1	0.393179	0.183822
ITGA3	ITGA3	0.392842	0.184231
PMEL	PMEL	0.392795	0.184288
ADA	ADA	0.392778	0.184309
ZNF470	ZNF470	0.392762	0.184328
NUP155	NUP155	0.392685	0.184422
ISG20	ISG20	0.392645	0.18447
ACKR4	ACKR4	0.392623	0.184497
EVL	EVL	0.392481	0.18467
RBP1	RBP1	0.392372	0.184803
SH3KBP1	SH3KBP1	0.392357	0.184822
RBMS1	RBMS1	0.392204	0.185008
SIX1	SIX1	0.392133	0.185094
STEAP1B	STEAP1B	0.391972	0.185291
TMEM161B	TMEM161B	0.39197	0.185294
RNF5	RNF5	0.391902	0.185377
PCDHGA1	PCDHGA1	0.391576	0.185775
MIA3	MIA3	0.391511	0.185855
ZDHHC9	ZDHHC9	0.391364	0.186035
ERAP2	ERAP2	0.391343	0.186061
NIPA2	NIPA2	0.39121	0.186223
GPLD1	GPLD1	0.391104	0.186353
LRRD1	LRRD1	0.391097	0.186362
DIO3OS	DIO3OS	0.390957	0.186534
XAGE3	XAGE3	0.390754	0.186783
ZDHHC5	ZDHHC5	0.390731	0.186811
ATP5PD	ATP5PD	0.390654	0.186905
CUL4B	CUL4B	0.390587	0.186987
PPP2R2C	PPP2R2C	0.390583	0.186993
ADGRF4	ADGRF4	0.39057	0.187008
TMEM252	TMEM252	0.390436	0.187173
ADAMTS12	ADAMTS12	0.390395	0.187223
DUSP10	DUSP10	0.390383	0.187238
RAD21L1	RAD21L1	0.390295	0.187346
DUSP27	DUSP27	0.390174	0.187495
SHB	SHB	0.389883	0.187854
FMO6P	FMO6P	0.389881	0.187856
RPS27	RPS27	0.389857	0.187886
DNAJB8	DNAJB8	0.389831	0.187918
TERF2	TERF2	0.389638	0.188155
AP3M2	AP3M2	0.389518	0.188304
SCNN1G	SCNN1G	0.389506	0.188318
PDPN	PDPN	0.389347	0.188514
PIGX	PIGX	0.38908	0.188844
MOCS3	MOCS3	0.389062	0.188867
ANKRD30B	ANKRD30B	0.389056	0.188874
GCNT3	GCNT3	0.389043	0.18889
EHD3	EHD3	0.388946	0.18901
LGALS7	LGALS7	0.388903	0.189063
RRAGD	RRAGD	0.388741	0.189263
INTS14	INTS14	0.388601	0.189437
SH3PXD2A	SH3PXD2A	0.388488	0.189576
KRT73	KRT73	0.388437	0.18964
UTP6	UTP6	0.388424	0.189657
IRF2	IRF2	0.388399	0.189687
TDRG1	TDRG1	0.388261	0.189858
AIM2	AIM2	0.388125	0.190027
TARS1	TARS1	0.387967	0.190223
SERINC2	SERINC2	0.387922	0.190279
LRMDA	LRMDA	0.387866	0.190349
MXD1	MXD1	0.387777	0.190459
OLFML3	OLFML3	0.387527	0.190769
CPA1	CPA1	0.387495	0.19081
PELO	PELO	0.387438	0.19088
WDR26	WDR26	0.387175	0.191208
LINC00612	LINC00612	0.387084	0.191321
SMPD1	SMPD1	0.386837	0.191629
CCR1	CCR1	0.3867	0.191801
MRPS36	MRPS36	0.386578	0.191953
POMC	POMC	0.386555	0.191982
GHRHR	GHRHR	0.386394	0.192183
ARHGAP1	ARHGAP1	0.386249	0.192364
HHLA1	HHLA1	0.386127	0.192516
JAKMIP1	JAKMIP1	0.386092	0.19256
EXOC2	EXOC2	0.385944	0.192746
HTR6	HTR6	0.385733	0.19301
PBXIP1	PBXIP1	0.385658	0.193104
SIGLEC7	SIGLEC7	0.385637	0.19313
CFAP70	CFAP70	0.385621	0.193149
NLRP10	NLRP10	0.385605	0.19317
SCNM1	SCNM1	0.385481	0.193326
ESRRB	ESRRB	0.385443	0.193373
KYNU	KYNU	0.385397	0.193431
GPRASP2	GPRASP2	0.385361	0.193475
KCNQ5	KCNQ5	0.385356	0.193483
DHX32	DHX32	0.38524	0.193628
MED10	MED10	0.385138	0.193756
GBGT1	GBGT1	0.385049	0.193868
PIM3	PIM3	0.385043	0.193875
GABRB3	GABRB3	0.384991	0.193941
IL1RN	IL1RN	0.384928	0.194019
ASIC4	ASIC4	0.38489	0.194068
LIMS3	LIMS3	0.384843	0.194126
HBE1	HBE1	0.384809	0.194169
IRF7	IRF7	0.384555	0.194488
PACS2	PACS2	0.384408	0.194674
PHOX2B	PHOX2B	0.384383	0.194705
CREBRF	CREBRF	0.384268	0.19485
LOC645485	LOC645485	0.384235	0.194892
CDH13	CDH13	0.384078	0.195089
CSAG3	CSAG3	0.384018	0.195166
CPB2	CPB2	0.383947	0.195255
PGK2	PGK2	0.383815	0.195423
CHST2	CHST2	0.383801	0.19544
COX15	COX15	0.383791	0.195452
TOX4	TOX4	0.383785	0.195459
PDHA1	PDHA1	0.383666	0.19561
CHD8	CHD8	0.383573	0.195728
ANPEP	ANPEP	0.38344	0.195896
RNPEP	RNPEP	0.383438	0.195898
BCL6	BCL6	0.383245	0.196142
MRPS30	MRPS30	0.383223	0.19617
MAGEA11	MAGEA11	0.383166	0.196243
CYP4F11	CYP4F11	0.383137	0.19628
MYLK	MYLK	0.383115	0.196307
TAF8	TAF8	0.383087	0.196342
MUC20	MUC20	0.382906	0.196572
TMEM132E	TMEM132E	0.382885	0.196599
VPS45	VPS45	0.382661	0.196883
PDIA3	PDIA3	0.382652	0.196894
SH3BGRL3	SH3BGRL3	0.382608	0.196949
USP51	USP51	0.38257	0.196998
LOC400499	LOC400499	0.382463	0.197134
NLRP7	NLRP7	0.382122	0.197568
DTX3	DTX3	0.382075	0.197627
SPRR3	SPRR3	0.382034	0.197679
NRBF2	NRBF2	0.382025	0.197691
LRTM2	LRTM2	0.381792	0.197987
SUV39H1	SUV39H1	0.381671	0.198141
CAPN9	CAPN9	0.381626	0.198198
TBC1D22A-AS1	TBC1D22A-AS1	0.381567	0.198273
NGFR	NGFR	0.381492	0.19837
OR2W1	OR2W1	0.381333	0.198572
EPOR	EPOR	0.381068	0.19891
IL36B	IL36B	0.381001	0.198996
PDIA2	PDIA2	0.380973	0.199031
PIGU	PIGU	0.38097	0.199036
PHACTR1	PHACTR1	0.380927	0.19909
VMP1	VMP1	0.380563	0.199555
SLC35C2	SLC35C2	0.380457	0.199691
BEND6	BEND6	0.380337	0.199845
SIGLEC16	SIGLEC16	0.380325	0.19986
TSSK3	TSSK3	0.379905	0.200399
B3GALT5	B3GALT5	0.37973	0.200623
BEND5	BEND5	0.379354	0.201106
CDC42EP3	CDC42EP3	0.379342	0.201122
SELPLG	SELPLG	0.379298	0.201178
ZNF843	ZNF843	0.379212	0.201289
CNRIP1	CNRIP1	0.379154	0.201364
BHLHE22	BHLHE22	0.379111	0.201419
ZEB2	ZEB2	0.379066	0.201477
PDCL2	PDCL2	0.379039	0.201512
CRTC1	CRTC1	0.378994	0.201569
LHCGR	LHCGR	0.378949	0.201627
NCOR2	NCOR2	0.378908	0.20168
KHDRBS1	KHDRBS1	0.37889	0.201704
GRK1	GRK1	0.37887	0.201729
C6orf226	C6ORF226	0.378776	0.20185
ZFYVE26	ZFYVE26	0.378722	0.201919
MFSD14C	MFSD14C	0.378497	0.20221
SERPINA1	SERPINA1	0.378488	0.202221
SPAAR	SPAAR	0.378392	0.202346
PSMB8	PSMB8	0.378373	0.202369
SERPINA5	SERPINA5	0.378181	0.202617
CXorf38	CXORF38	0.378078	0.202751
CCDC22	CCDC22	0.378049	0.202789
OPN1SW	OPN1SW	0.378035	0.202807
SDCBP	SDCBP	0.378015	0.202833
H2BC7	H2BC7	0.377974	0.202885
FN1	FN1	0.377906	0.202973
IFT122	IFT122	0.377891	0.202992
MPST	MPST	0.377835	0.203066
UNK	UNK	0.377776	0.203141
TGM1	TGM1	0.377683	0.203261
NMUR1	NMUR1	0.377014	0.204129
PDLIM5	PDLIM5	0.377007	0.204138
SP2	SP2	0.376938	0.204227
SLC22A7	SLC22A7	0.376891	0.204288
MGAT3	MGAT3	0.376828	0.20437
DCX	DCX	0.37669	0.20455
LRCH1	LRCH1	0.37649	0.204809
LIPC	LIPC	0.376481	0.204821
TTC16	TTC16	0.376425	0.204895
LMBRD2	LMBRD2	0.376344	0.205
POLD3	POLD3	0.376272	0.205092
CLMP	CLMP	0.376139	0.205266
GPR176	GPR176	0.376074	0.20535
IL21R	IL21R	0.37607	0.205356
PDCD10	PDCD10	0.376068	0.205358
MCEMP1	MCEMP1	0.37603	0.205408
LDHA	LDHA	0.375928	0.205541
GMPR2	GMPR2	0.375845	0.20565
SNHG11	SNHG11	0.375741	0.205784
NLRC5	NLRC5	0.375696	0.205843
BCL2L1	BCL2L1	0.375469	0.206139
DCHS2	DCHS2	0.375464	0.206147
IRAK1	IRAK1	0.375336	0.206313
DAB2	DAB2	0.375285	0.206379
PAIP2	PAIP2	0.375285	0.20638
TMEM53	TMEM53	0.375156	0.206548
SNAI2	SNAI2	0.375131	0.206582
ODAPH	ODAPH	0.375081	0.206646
GUCY2F	GUCY2F	0.374972	0.206789
RBL2	RBL2	0.374896	0.206889
RER1	RER1	0.374891	0.206895
DNAH14	DNAH14	0.374481	0.207432
ANGPT2	ANGPT2	0.37446	0.20746
CPN2	CPN2	0.374386	0.207557
SLCO2B1	SLCO2B1	0.374356	0.207596
TUFT1	TUFT1	0.374159	0.207855
UVRAG	UVRAG	0.374146	0.207871
TSPAN17	TSPAN17	0.374101	0.20793
ACO1	ACO1	0.373974	0.208097
PLK2	PLK2	0.373936	0.208147
ITIH6	ITIH6	0.373929	0.208156
SGCE	SGCE	0.373898	0.208197
CD52	CD52	0.373835	0.208279
GSN	GSN	0.373485	0.20874
FBLN2	FBLN2	0.373391	0.208863
KANK4	KANK4	0.373158	0.209171
CEP126	CEP126	0.372944	0.209453
MROH2A	MROH2A	0.372868	0.209553
DSTN	DSTN	0.372807	0.209633
PIAS1	PIAS1	0.372696	0.20978
SCN3B	SCN3B	0.37267	0.209814
HMGCL	HMGCL	0.372524	0.210007
AQP12A	AQP12A	0.372501	0.210037
TLN1	TLN1	0.372499	0.210039
INTS4P1	INTS4P1	0.372497	0.210043
HUWE1	HUWE1	0.372457	0.210096
TAFA1	FAM19A1	0.372337	0.210253
CLTA	CLTA	0.372335	0.210256
HLA-DRB6	HLA-DRB6	0.372249	0.21037
EIF2B5	EIF2B5	0.372156	0.210494
DNAJC3	DNAJC3	0.372059	0.210622
SPARCL1	SPARCL1	0.371871	0.210871
NKRF	NKRF	0.371861	0.210883
CREB3L3	CREB3L3	0.371849	0.2109
LSM2	LSM2	0.371816	0.210943
NDUFS4	NDUFS4	0.37176	0.211017
CLDN1	CLDN1	0.371705	0.211091
SLC9C2	SLC9C2	0.371673	0.211133
AIFM1	AIFM1	0.371653	0.211159
UGT2B4	UGT2B4	0.371641	0.211175
LINC01257	LINC01257	0.37152	0.211335
PAAF1	PAAF1	0.371281	0.211652
TMCO5A	TMCO5A	0.371277	0.211658
CAMK2D	CAMK2D	0.371189	0.211775
FAM99B	FAM99B	0.371154	0.211821
ITCH	ITCH	0.371144	0.211834
HYPK	HYPK	0.370991	0.212037
HTN1	HTN1	0.370972	0.212062
CARD10	CARD10	0.370836	0.212243
TRIM21	TRIM21	0.37074	0.212372
HSPB1	HSPB1	0.370735	0.212378
GALT	GALT	0.370269	0.212998
KRTAP4-12	KRTAP4-12	0.370263	0.213006
MPV17L	MPV17L	0.370188	0.213106
PCSK7	PCSK7	0.370155	0.21315
ASPRV1	ASPRV1	0.370133	0.21318
ZSWIM7	ZSWIM7	0.369931	0.213448
OTP	OTP	0.369812	0.213608
S100P	S100P	0.369777	0.213655
MAGEA12	MAGEA12	0.369658	0.213813
PRORP	KIAA0391	0.369655	0.213817
WDR45	WDR45	0.369608	0.213881
DOC2B	DOC2B	0.369581	0.213917
GLA	GLA	0.369534	0.213978
MRVI1	MRVI1	0.36951	0.214011
FSHR	FSHR	0.369271	0.214331
LY86-AS1	LY86-AS1	0.369265	0.214339
SIL1	SIL1	0.369087	0.214577
CDH16	CDH16	0.368963	0.214742
HSPBP1	HSPBP1	0.368921	0.214799
LIMA1	LIMA1	0.36879	0.214975
ANKRA2	ANKRA2	0.368672	0.215133
DPYSL3	DPYSL3	0.368508	0.215352
ANXA8L1	ANXA8L1	0.368442	0.21544
SETD3	SETD3	0.368414	0.215478
LRRC28	LRRC28	0.368136	0.215852
CD4	CD4	0.368089	0.215915
GOLGB1	GOLGB1	0.368024	0.216003
BBIP1	BBIP1	0.367903	0.216165
CLPTM1L	CLPTM1L	0.367693	0.216447
SPEM1	SPEM1	0.367528	0.21667
BIK	BIK	0.367451	0.216773
TMEM50B	TMEM50B	0.367433	0.216797
SPCS2	SPCS2	0.367424	0.216809
PGD	PGD	0.367085	0.217266
ELOA	ELOA	0.366944	0.217457
SLFN11	SLFN11	0.366729	0.217746
ZNF569	ZNF569	0.366689	0.2178
PIK3R6	PIK3R6	0.366685	0.217806
MAN2B2	MAN2B2	0.36649	0.218069
LGALS12	LGALS12	0.366447	0.218128
NME8	NME8	0.366252	0.218392
DDX19B	DDX19B	0.366185	0.218482
AKNAD1	AKNAD1	0.366156	0.218521
NRM	NRM	0.366062	0.218648
POMP	POMP	0.366051	0.218664
LAMP2	LAMP2	0.366036	0.218683
DYSF	DYSF	0.365937	0.218818
PIR	PIR	0.36588	0.218895
ARMCX1	ARMCX1	0.36577	0.219044
ABCC3	ABCC3	0.36576	0.219058
MAU2	MAU2	0.365614	0.219256
SRPRA	SRPRA	0.365599	0.219276
IGSF5	IGSF5	0.365462	0.219462
KRT77	KRT77	0.365422	0.219516
BAAT	BAAT	0.36533	0.219641
CIB4	CIB4	0.365158	0.219875
C5orf17	C5ORF17	0.365123	0.219922
DLEU7	DLEU7	0.364919	0.220199
LOC93463	LOC93463	0.364687	0.220515
FDCSP	FDCSP	0.364672	0.220536
MAGEA2	MAGEA2	0.364623	0.220602
RBM23	RBM23	0.364549	0.220703
ANXA9	ANXA9	0.364497	0.220774
APOL1	APOL1	0.364247	0.221115
KCNMB2	KCNMB2	0.364225	0.221144
GLB1L3	GLB1L3	0.364118	0.221291
TNC	TNC	0.363844	0.221664
TBCC	TBCC	0.363819	0.221699
NGF	NGF	0.363764	0.221773
GBF1	GBF1	0.363749	0.221794
SIRT5	SIRT5	0.363738	0.221809
GUCY1A1	GUCY1A3	0.363597	0.222001
DLGAP3	DLGAP3	0.363513	0.222117
TGFA	TGFA	0.363385	0.222291
PSG7	PSG7	0.363364	0.222321
ZBTB7C	ZBTB7C	0.363335	0.22236
MTG1	MTG1	0.363311	0.222392
KRT34	KRT34	0.363295	0.222415
SPTY2D1	SPTY2D1	0.363215	0.222524
ZMAT2	ZMAT2	0.363188	0.222562
GSTA1	GSTA1	0.363092	0.222693
ZFAND4	ZFAND4	0.362921	0.222927
EHBP1L1	EHBP1L1	0.362917	0.222933
LHB	LHB	0.362862	0.223008
CD244	CD244	0.362723	0.223199
MYEOV	MYEOV	0.362707	0.223221
PAMR1	PAMR1	0.362697	0.223234
FN3KRP	FN3KRP	0.362626	0.223331
ABCC2	ABCC2	0.362599	0.223368
PIK3R4	PIK3R4	0.362475	0.223539
KLHL36	KLHL36	0.362381	0.223668
SDR42E1	SDR42E1	0.362322	0.223749
CCDC157	CCDC157	0.36231	0.223766
DDI1	DDI1	0.362308	0.223768
TPPP3	TPPP3	0.362289	0.223794
RAB9B	RAB9B	0.362203	0.223912
MTMR1	MTMR1	0.362199	0.223918
HTR2C	HTR2C	0.362104	0.224049
MAML2	MAML2	0.361969	0.224234
PLPP4	PLPP4	0.361893	0.224338
HAUS7	HAUS7	0.361892	0.224339
NLRP13	NLRP13	0.36185	0.224397
NAPA	NAPA	0.361732	0.22456
PIP4K2A	PIP4K2A	0.361672	0.224643
C6orf15	C6ORF15	0.361643	0.224682
CALML3	CALML3	0.361627	0.224704
GOLGA5	GOLGA5	0.361526	0.224843
TSPAN16	TSPAN16	0.361397	0.225022
MON1B	MON1B	0.36131	0.225141
FRMPD1	FRMPD1	0.361147	0.225365
ZP4	ZP4	0.360911	0.225691
KCNG1	KCNG1	0.360777	0.225877
UNC5CL	UNC5CL	0.360691	0.225995
LOC388780	LOC388780	0.360672	0.226021
MAP3K11	MAP3K11	0.360666	0.22603
TIAF1	TIAF1	0.360559	0.226177
BTN3A3	BTN3A3	0.36054	0.226203
NDRG3	NDRG3	0.360263	0.226587
GALR2	GALR2	0.360209	0.226662
YIPF6	YIPF6	0.360081	0.226839
TACR3	TACR3	0.359871	0.22713
TMEM205	TMEM205	0.359756	0.227289
SLC52A2	SLC52A2	0.359685	0.227387
APOOL	APOOL	0.35939	0.227797
ZNF408	ZNF408	0.359376	0.227817
GLI3	GLI3	0.359295	0.22793
GJA5	GJA5	0.359268	0.227966
COL18A1	COL18A1	0.359257	0.227982
IL15RA	IL15RA	0.359229	0.228021
ECSCR	ECSCR	0.359143	0.22814
CXCL2	CXCL2	0.359078	0.228231
POC5	POC5	0.359071	0.22824
TGM6	TGM6	0.358817	0.228594
IL1B	IL1B	0.358782	0.228642
HDAC10	HDAC10	0.358733	0.228711
CACNA2D3	CACNA2D3	0.358714	0.228736
VSTM2A	VSTM2A	0.35843	0.229133
C1orf131	C1ORF131	0.358402	0.229171
SULF1	SULF1	0.358354	0.229239
FCAR	FCAR	0.358268	0.229358
CTNND1	CTNND1	0.358209	0.22944
MIEF1	MIEF1	0.358198	0.229455
VCL	VCL	0.35777	0.230054
ADGRF3	ADGRF3	0.357763	0.230062
SLC26A8	SLC26A8	0.357695	0.230157
RFX1	RFX1	0.357679	0.230179
CACNG2	CACNG2	0.357626	0.230254
JAK1	JAK1	0.357549	0.230362
HEXB	HEXB	0.357441	0.230513
COL8A1	COL8A1	0.357377	0.230602
SLC6A2	SLC6A2	0.357282	0.230735
NNT	NNT	0.357233	0.230804
SYT9	SYT9	0.357225	0.230814
SMIM32	SMIM32	0.357105	0.230983
NAGK	NAGK	0.357053	0.231056
PSMD4	PSMD4	0.35702	0.231102
GPATCH2	GPATCH2	0.356541	0.231773
FAM174B	FAM174B	0.356433	0.231925
FBXO32	FBXO32	0.356364	0.232022
KIF3C	KIF3C	0.356342	0.232053
FTSJ1	FTSJ1	0.356215	0.232232
TSPYL2	TSPYL2	0.356182	0.232278
MGC27382	MGC27382	0.356167	0.232298
H2BC10	H2BC10	0.356166	0.2323
CCDC47	CCDC47	0.35599	0.232548
PTPN1	PTPN1	0.355929	0.232633
KCNA3	KCNA3	0.355898	0.232676
CARMIL3	LRRC16B	0.355847	0.232748
CFC1	CFC1	0.355693	0.232965
CYP17A1	CYP17A1	0.355331	0.233475
ARMC7	ARMC7	0.355269	0.233563
NSL1	NSL1	0.35516	0.233716
CA4	CA4	0.355112	0.233783
RBBP5	RBBP5	0.355067	0.233847
YBEY	YBEY	0.355016	0.233919
VAV1	VAV1	0.354854	0.234148
SDF2	SDF2	0.354671	0.234405
AFAP1L1	AFAP1L1	0.35453	0.234606
C2	C2	0.354446	0.234725
KIAA2026	KIAA2026	0.354404	0.234784
ACKR3	ACKR3	0.3544	0.234789
BCL2L15	BCL2L15	0.354345	0.234867
CABLES1	CABLES1	0.3543	0.234931
MARCHF3	MARCHF3	0.354181	0.235099
ZSCAN31	ZSCAN31	0.354072	0.235254
HCLS1	HCLS1	0.353965	0.235404
PRKACB	PRKACB	0.353954	0.23542
HLA-DMB	HLA-DMB	0.353932	0.235452
PCED1B	PCED1B	0.353868	0.235543
RGS14	RGS14	0.353812	0.235622
TMEM219	TMEM219	0.35364	0.235865
FAM222B	FAM222B	0.353638	0.235868
PRKCH	PRKCH	0.353412	0.236188
MGLL	MGLL	0.353188	0.236507
MSC	MSC	0.353045	0.23671
IFFO1	IFFO1	0.352981	0.236802
PSG2	PSG2	0.352938	0.236861
MAEL	MAEL	0.352657	0.237262
C14orf132	C14ORF132	0.352649	0.237273
SYNDIG1	SYNDIG1	0.352562	0.237398
RNF170	RNF170	0.352559	0.237401
CYP4F3	CYP4F3	0.352542	0.237425
DSG3	DSG3	0.352491	0.237498
CAPZB	CAPZB	0.352479	0.237515
HNRNPCL1	HNRNPCL1	0.352448	0.237559
NPY	NPY	0.352438	0.237573
TNFRSF11B	TNFRSF11B	0.352394	0.237637
OXA1L	OXA1L	0.352184	0.237935
RHBDF2	RHBDF2	0.352175	0.237948
CTBS	CTBS	0.352103	0.238051
SNAP47	SNAP47	0.352088	0.238072
NDUFB11	NDUFB11	0.352085	0.238077
ZSWIM1	ZSWIM1	0.352051	0.238124
ARHGDIA	ARHGDIA	0.352015	0.238177
FAF2	FAF2	0.351916	0.238318
SDC1	SDC1	0.351831	0.238439
DCTN3	DCTN3	0.351803	0.238479
AKIP1	AKIP1	0.351622	0.238737
C1orf74	C1ORF74	0.351608	0.238758
DNAJB1	DNAJB1	0.351586	0.238788
TNIP3	TNIP3	0.351586	0.238788
MRPS18B	MRPS18B	0.35158	0.238797
GNA15	GNA15	0.351543	0.23885
BRDT	BRDT	0.351283	0.239222
SPATA8	SPATA8	0.351062	0.239538
CXCL3	CXCL3	0.350979	0.239657
C17orf77	C17ORF77	0.350965	0.239677
ACOT8	ACOT8	0.350913	0.239751
MUC3A	MUC3A	0.350912	0.239752
TNFAIP6	TNFAIP6	0.3509	0.23977
ARV1	ARV1	0.350898	0.239773
SPOCK1	SPOCK1	0.350837	0.23986
SIGLEC11	SIGLEC11	0.350743	0.239995
CDK14	CDK14	0.350693	0.240067
ZNF548	ZNF548	0.350643	0.240138
NOL3	NOL3	0.350632	0.240154
FLT3	FLT3	0.350493	0.240353
RABGAP1L	RABGAP1L	0.350363	0.24054
SERPIND1	SERPIND1	0.350279	0.24066
ASB2	ASB2	0.350234	0.240725
SAA2	SAA2	0.350187	0.240792
PCGEM1	PCGEM1	0.349731	0.241448
OMD	OMD	0.349706	0.241483
WNT7B	WNT7B	0.349695	0.241499
ITGB4	ITGB4	0.349602	0.241634
C1orf122	C1ORF122	0.349597	0.24164
ATP6V0C	ATP6V0C	0.349523	0.241747
WNT2	WNT2	0.349518	0.241755
APOBEC4	APOBEC4	0.349402	0.241922
KCNMB3	KCNMB3	0.349383	0.241948
MAGEA6	MAGEA6	0.349225	0.242176
NFE2L1	NFE2L1	0.349214	0.242192
S100A8	S100A8	0.3492	0.242212
HIVEP1	HIVEP1	0.349148	0.242287
CNOT6	CNOT6	0.349081	0.242383
RNF111	RNF111	0.349077	0.242389
APOL2	APOL2	0.348885	0.242666
SLC20A1	SLC20A1	0.348841	0.24273
ADRB2	ADRB2	0.348834	0.24274
BEAN1	BEAN1	0.34883	0.242746
SURF1	SURF1	0.348788	0.242806
PDE2A	PDE2A	0.348711	0.242918
ZFYVE27	ZFYVE27	0.348699	0.242935
DMAC1	DMAC1	0.348656	0.242997
IQCF1	IQCF1	0.348545	0.243157
F2RL2	F2RL2	0.348519	0.243195
WNT5A	WNT5A	0.348477	0.243255
ATP6V0A2	ATP6V0A2	0.348477	0.243255
IRX2	IRX2	0.348458	0.243282
MORC1	MORC1	0.348416	0.243343
SLC2A12	SLC2A12	0.348381	0.243395
MAGED1	MAGED1	0.348314	0.24349
SLC46A2	SLC46A2	0.348295	0.243518
NCSTN	NCSTN	0.348177	0.243688
GOLGA7B	GOLGA7B	0.348127	0.243761
TRIM39	TRIM39	0.34809	0.243814
NUMA1	NUMA1	0.348073	0.24384
TTC7B	TTC7B	0.348071	0.243843
UBL4A	UBL4A	0.348001	0.243944
KRT75	KRT75	0.347965	0.243995
FGD5	FGD5	0.347912	0.244072
SEL1L2	SEL1L2	0.347809	0.244221
UBR1	UBR1	0.347745	0.244315
NAV2	NAV2	0.347721	0.244348
CAVIN3	PRKCDBP	0.347717	0.244355
PPCDC	PPCDC	0.347668	0.244426
FCGR3B	FCGR3B	0.347638	0.244469
CCR7	CCR7	0.347595	0.244531
KLK3	KLK3	0.347559	0.244583
ACBD6	ACBD6	0.347543	0.244607
TRERF1	TRERF1	0.347536	0.244617
LYZL4	LYZL4	0.347472	0.24471
HSPH1	HSPH1	0.347428	0.244773
RANBP17	RANBP17	0.3474	0.244815
ZNF397	ZNF397	0.347371	0.244856
IL1RAP	IL1RAP	0.347296	0.244965
RACK1	RACK1	0.347285	0.244981
[truncated: 16,395 more rows]

## Sheet: ST1B
Table S1. Genes associated with in vivo Dispersal Score: positively or negatively correlated genes, related to Figure 3. B) ST1B
probeset	hugo	r-value	r-pvalue
RRP12	RRP12	0.90103	2.6236e-05
FAF1	FAF1	0.88924	4.75961e-05
ASCC1	ASCC1	0.878618	7.71114e-05
DDX21	DDX21	0.863387	0.000143292
FRMD8	FRMD8	0.851227	0.000223495
POM121	POM121	0.844456	0.000281598
PORCN	PORCN	0.838025	0.000347325
MFN2	MFN2	0.834535	0.000387765
ACP2	ACP2	0.823507	0.000540667
AHRR	AHRR	0.822719	0.000553194
KIFBP	KIFBP	0.81239	0.000739534
ECD	ECD	0.812365	0.000740046
SEC24C	SEC24C	0.807496	0.000843544
DNAJC6	DNAJC6	0.806701	0.000861477
AGO1	AGO1	0.803875	0.00092764
DAGLB	DAGLB	0.803461	0.000937669
CATSPERD	CATSPERD	0.80083	0.00100337
RLN3	RLN3	0.799313	0.00104287
TTC36	TTC36	0.798838	0.00105548
LHFPL1	LHFPL1	0.797714	0.0010858
LTO1	LTO1	0.797178	0.00110049
PDGFA	PDGFA	0.79549	0.00114783
VWA5B2	VWA5B2	0.795159	0.00115729
CLIC2	CLIC2	0.793529	0.00120479
ZBTB46	ZBTB46	0.789697	0.00132249
LCA5L	LCA5L	0.785835	0.00145007
ATP6V0E2-AS1	ATP6V0E2-AS1	0.784005	0.00151378
POLR3A	POLR3A	0.782188	0.00157916
CHN1	CHN1	0.779085	0.00169598
MBTPS2	MBTPS2	0.776244	0.00180873
PKN1	PKN1	0.772429	0.00196925
TMEM169	TMEM169	0.768053	0.00216688
MRPL49	MRPL49	0.767895	0.00217429
B3GAT3	B3GAT3	0.767162	0.00220891
SERBP1	SERBP1	0.766091	0.00226035
PLEKHG4B	PLEKHG4B	0.764647	0.00233113
SAP30BP	SAP30BP	0.760562	0.00254069
ADK	ADK	0.760443	0.00254698
TFPT	TFPT	0.759387	0.00260359
RHNO1	RHNO1	0.757448	0.00271005
ATMIN	ATMIN	0.755161	0.00283996
PIR	PIR	0.754768	0.00286274
GNA12	GNA12	0.75419	0.00289651
RFC1	RFC1	0.752133	0.00301931
CAV1	CAV1	0.750344	0.00312935
SSRP1	SSRP1	0.749892	0.00315761
TMEM131L	KIAA0922	0.747401	0.00331703
ZNHIT6	ZNHIT6	0.747362	0.00331961
SF1	SF1	0.746814	0.00335552
PTK7	PTK7	0.74546	0.00344556
SRP68	SRP68	0.744995	0.0034769
GATA4	GATA4	0.744979	0.00347802
FGF14-AS2	FGF14-AS2	0.744404	0.00351709
GLIDR	GLIDR	0.744083	0.00353906
BCAR1	BCAR1	0.743898	0.00355179
ADAM22	ADAM22	0.741087	0.00374923
SEPTIN7P2	SEPTIN7P2	0.741021	0.00375393
AAGAB	AAGAB	0.740399	0.00379878
C17orf58	C17ORF58	0.739905	0.00383478
ANKRD35	ANKRD35	0.738765	0.00391866
PPFIBP1	PPFIBP1	0.738464	0.00394102
DMKN	DMKN	0.737938	0.00398041
BRWD1	BRWD1	0.737763	0.00399357
NOB1	NOB1	0.736854	0.00406251
GNAZ	GNAZ	0.736766	0.0040692
EMID1	EMID1	0.736422	0.00409558
MORN4	MORN4	0.735312	0.00418149
NLRX1	NLRX1	0.735252	0.00418617
BEAN1	BEAN1	0.734949	0.00420984
RNF130	RNF130	0.732725	0.00438714
AGO3	AGO3	0.73239	0.00441435
ATAD1	ATAD1	0.732374	0.0044156
BCAS3	BCAS3	0.732368	0.0044161
ZFR	ZFR	0.730969	0.00453113
ADORA2A	ADORA2A	0.729042	0.00469331
HIP1	HIP1	0.727514	0.00482504
SUGCT	SUGCT	0.726694	0.0048969
CAMK4	CAMK4	0.726246	0.00493656
ANXA7	ANXA7	0.724781	0.0050678
EXOSC1	EXOSC1	0.724659	0.00507885
DDX42	DDX42	0.72192	0.00533181
DDX47	DDX47	0.721258	0.00539441
ERI3	ERI3	0.720937	0.00542497
AGAP6	AGAP6	0.720486	0.00546804
TSNAXIP1	TSNAXIP1	0.720127	0.00550264
NOL9	NOL9	0.718439	0.00566719
CRABP1	CRABP1	0.716348	0.00587628
HLCS	HLCS	0.715157	0.00599804
GLUD2	GLUD2	0.714886	0.00602598
NKX2-5	NKX2-5	0.714128	0.0061048
PMS2	PMS2	0.714006	0.00611748
SLC7A6OS	SLC7A6OS	0.713564	0.00616386
PARG	PARG	0.713036	0.0062196
ISL2	ISL2	0.712785	0.00624624
TCEAL3	TCEAL3	0.711256	0.00641036
CCT6A	CCT6A	0.711255	0.00641046
AS3MT	AS3MT	0.710761	0.00646413
TACO1	TACO1	0.709951	0.00655293
PLA2G15	PLA2G15	0.709835	0.00656573
TAF12	TAF12	0.708331	0.00673348
OTUB1	OTUB1	0.706562	0.00693484
REV3L	REV3L	0.705938	0.00700696
MPP6	MPP6	0.705555	0.0070515
ZNF346	ZNF346	0.705505	0.00705731
ATG101	ATG101	0.70534	0.00707653
PPIF	PPIF	0.70524	0.00708832
RAB39B	RAB39B	0.705085	0.00710644
ZDHHC4	ZDHHC4	0.703502	0.00729396
CYTH4	CYTH4	0.70311	0.00734099
DDX50	DDX50	0.702963	0.00735865
ATP6V0E2	ATP6V0E2	0.70188	0.00748997
MLC1	MLC1	0.700408	0.0076714
USP42	USP42	0.69898	0.00785061
FAM241B	FAM241B	0.698704	0.0078855
COL18A1	COL18A1	0.698169	0.00795367
ATXN1L	ATXN1L	0.697871	0.00799188
ADORA2A-AS1	ADORA2A-AS1	0.697553	0.00803279
RP9P	RP9P	0.697197	0.00807874
MRPS16	MRPS16	0.695965	0.00823924
MAD2L2	MAD2L2	0.692621	0.00868738
CBX6	CBX6	0.692502	0.00870363
ACTR8	ACTR8	0.692362	0.00872282
ABCF2	ABCF2	0.690251	0.00901603
CUEDC2	CUEDC2	0.689939	0.00906008
TCTEX1D2	TCTEX1D2	0.689904	0.00906498
MRPL58	MRPL58	0.688978	0.00919648
SMAD1	SMAD1	0.688798	0.00922218
TRPV2	TRPV2	0.688681	0.00923899
EXOC2	EXOC2	0.688534	0.00926006
TRIM74	TRIM74	0.688385	0.00928147
TLX2	TLX2	0.686813	0.00950949
TADA2A	TADA2A	0.686009	0.00962777
H2BC15	H2BC15	0.685075	0.00976665
DDX19A	DDX19A	0.684826	0.00980394
LINC00485	LINC00485	0.68223	0.0101989
TXLNA	TXLNA	0.681458	0.0103188
HCN2	HCN2	0.6814	0.0103278
DPF2	DPF2	0.681065	0.0103801
TBCEL	TBCEL	0.680596	0.0104536
ARMC7	ARMC7	0.676854	0.0110552
TLK2	TLK2	0.676736	0.0110746
FTO	FTO	0.675762	0.0112356
ALKBH1	ALKBH1	0.675409	0.0112943
TXNL4B	TXNL4B	0.675268	0.011318
DDX6	DDX6	0.674717	0.0114103
FIP1L1	FIP1L1	0.674413	0.0114614
EPM2A	EPM2A	0.673786	0.0115676
FSTL4	FSTL4	0.673612	0.0115973
ANKRD40	ANKRD40	0.673495	0.0116171
TMSB15A	TMSB15A	0.673153	0.0116756
TEX14	TEX14	0.672864	0.0117252
SLC43A3	SLC43A3	0.671619	0.0119402
FAM238C	FAM238C	0.671005	0.0120475
GET4	GET4	0.670894	0.012067
VDAC2	VDAC2	0.669806	0.0122589
KCNG1	KCNG1	0.669778	0.0122638
OR2F2	OR2F2	0.669771	0.0122651
RNF121	RNF121	0.669653	0.0122861
PRDM7	PRDM7	0.6691	0.0123848
GPN2	GPN2	0.667703	0.0126366
TERF2IP	TERF2IP	0.667691	0.0126387
DHX35	DHX35	0.66755	0.0126644
STAG3L4	STAG3L4	0.667122	0.0127424
FOXF2	FOXF2	0.666722	0.0128156
ILF2	ILF2	0.666409	0.0128732
MMP9	MMP9	0.665972	0.012954
DDX10	DDX10	0.665394	0.0130611
SCAF4	SCAF4	0.66528	0.0130825
INTS4	INTS4	0.663591	0.0134002
ZNF569	ZNF569	0.663338	0.0134483
RWDD2B	RWDD2B	0.663272	0.0134609
CAVIN3	PRKCDBP	0.663174	0.0134795
MYLPF	MYLPF	0.6626	0.0135894
PCDHB5	PCDHB5	0.661928	0.0137188
ARCN1	ARCN1	0.6618	0.0137434
SLC3A2	SLC3A2	0.661732	0.0137567
ZBTB11-AS1	ZBTB11-AS1	0.661506	0.0138004
SUPV3L1	SUPV3L1	0.661141	0.0138714
CDC14A	CDC14A	0.661081	0.0138832
TYW1	TYW1	0.660905	0.0139174
RHOXF1	RHOXF1	0.660821	0.013934
TRAF3	TRAF3	0.660638	0.0139696
TMEM25	TMEM25	0.660617	0.0139738
KDM4A	KDM4A	0.660251	0.0140457
ACTG2	ACTG2	0.66015	0.0140656
GNAI1	GNAI1	0.660048	0.0140857
ABCE1	ABCE1	0.659599	0.0141744
ARIH2OS	ARIH2OS	0.659537	0.0141866
RANBP10	RANBP10	0.659512	0.0141915
XRCC5	XRCC5	0.659007	0.014292
ATG13	ATG13	0.658899	0.0143135
GGA3	GGA3	0.658859	0.0143214
U2AF1L4	U2AF1L4	0.658684	0.0143564
TRAPPC6B	TRAPPC6B	0.657898	0.0145142
NDST2	NDST2	0.657595	0.0145755
ARFRP1	ARFRP1	0.657314	0.0146324
H3-3B	H3-3B	0.65691	0.0147144
VSIG1	VSIG1	0.656893	0.0147178
WDR74	WDR74	0.656091	0.0148821
HDX	HDX	0.65582	0.0149378
GPAT2	GPAT2	0.655388	0.0150269
POLD2	POLD2	0.655376	0.0150294
ZFPL1	ZFPL1	0.654808	0.0151472
CDK5R1	CDK5R1	0.654758	0.0151577
NFKBIL1	NFKBIL1	0.654147	0.0152854
CLDN11	CLDN11	0.653904	0.0153364
IMPACT	IMPACT	0.653734	0.015372
FMNL1	FMNL1	0.652777	0.0155746
TRIM71	TRIM71	0.652592	0.0156139
TSR2	TSR2	0.652524	0.0156283
SGPL1	SGPL1	0.652448	0.0156447
RP9	RP9	0.652027	0.0157346
XPO5	XPO5	0.651883	0.0157654
DHODH	DHODH	0.651615	0.015823
CLUAP1	CLUAP1	0.650994	0.015957
DHX38	DHX38	0.650952	0.0159662
PITHD1	PITHD1	0.650788	0.0160016
SIGLEC10	SIGLEC10	0.650699	0.0160209
CCDC86	CCDC86	0.650525	0.0160588
SRM	SRM	0.650092	0.0161531
NIPSNAP2	GBAS	0.649861	0.0162037
WAPL	WAPL	0.649623	0.0162558
ZFAND3	ZFAND3	0.648571	0.0164881
AP4S1	AP4S1	0.648334	0.0165405
CWF19L1	CWF19L1	0.64794	0.0166284
HEATR1	HEATR1	0.647689	0.0166846
TRIM8	TRIM8	0.647249	0.0167832
RBM8A	RBM8A	0.646972	0.0168455
ANK2	ANK2	0.645886	0.0170918
CKAP5	CKAP5	0.645624	0.0171515
PCDHGA11	PCDHGA11	0.644934	0.0173096
BACE1	BACE1	0.644581	0.017391
CMYA5	CMYA5	0.644184	0.0174829
RPUSD3	RPUSD3	0.642829	0.017799
GRIK2	GRIK2	0.642481	0.017881
DIXDC1	DIXDC1	0.642422	0.017895
AARS1	AARS1	0.642288	0.0179266
ZCCHC18	ZCCHC18	0.642056	0.0179813
BMS1	BMS1	0.64165	0.0180776
GLG1	GLG1	0.641346	0.0181499
ROGDI	ROGDI	0.640867	0.0182644
WRAP73	WRAP73	0.640793	0.0182822
TYSND1	TYSND1	0.640786	0.0182838
S100A3	S100A3	0.64063	0.0183213
LRRC41	LRRC41	0.640309	0.0183984
MYH9	MYH9	0.640309	0.0183984
UBXN1	UBXN1	0.640048	0.0184614
RABL2A	RABL2A	0.640011	0.0184702
PSD2	PSD2	0.639956	0.0184836
C19orf54	C19ORF54	0.63958	0.0185746
TAGLN3	TAGLN3	0.639372	0.0186251
TEAD4	TEAD4	0.639339	0.0186331
TMSB15B	TMSB15B	0.639099	0.0186914
POLDIP3	POLDIP3	0.639035	0.018707
CIRBP	CIRBP	0.638901	0.0187398
LINC00294	LINC00294	0.638402	0.0188618
PNMT	PNMT	0.638399	0.0188627
FKRP	FKRP	0.638361	0.0188719
FCF1	FCF1	0.638329	0.0188798
BAMBI	BAMBI	0.637913	0.0189821
FAXC	FAXC	0.637626	0.019053
SF3B2	SF3B2	0.637405	0.0191075
TUBA3FP	TUBA3FP	0.636505	0.0193315
SPIC	SPIC	0.636148	0.0194209
LOXL1	LOXL1	0.634928	0.0197285
PMS2P3	PMS2P3	0.634779	0.0197664
MAP4K5	MAP4K5	0.634125	0.0199329
XCL2	XCL2	0.633841	0.0200057
P2RY13	P2RY13	0.633667	0.0200504
BRF2	BRF2	0.633326	0.020138
TOLLIP	TOLLIP	0.633152	0.0201827
THAP11	THAP11	0.632518	0.0203468
RAD54L2	RAD54L2	0.632511	0.0203487
PNO1	PNO1	0.632434	0.0203687
P2RY11	P2RY11	0.632381	0.0203825
ZNF317	ZNF317	0.632276	0.0204097
KIF2C	KIF2C	0.631408	0.0206365
VPS26A	VPS26A	0.631361	0.0206488
UBE2D1	UBE2D1	0.630645	0.0208372
MANEAL	MANEAL	0.630488	0.0208788
SMTNL1	SMTNL1	0.630481	0.0208807
SLIT3	SLIT3	0.630281	0.0209336
TSSC4	TSSC4	0.630053	0.0209942
SFRP5	SFRP5	0.629785	0.0210654
TCEAL4	TCEAL4	0.629695	0.0210893
CCDC134	CCDC134	0.629493	0.0211432
CIAPIN1	CIAPIN1	0.629047	0.0212627
NUP155	NUP155	0.627843	0.0215874
SSBP2	SSBP2	0.627796	0.0216
GNA13	GNA13	0.62726	0.021746
CNIH3	CNIH3	0.62687	0.0218525
PECAM1	PECAM1	0.626732	0.0218903
NANOS2	NANOS2	0.626673	0.0219064
SMARCAD1	SMARCAD1	0.626476	0.0219605
AKAP3	AKAP3	0.626005	0.0220901
SNHG15	SNHG15	0.624986	0.0223725
EGR2	EGR2	0.624196	0.0225934
FAHD2CP	FAHD2CP	0.623838	0.0226941
FAM220A	FAM220A	0.623341	0.0228341
EIF2B2	EIF2B2	0.622497	0.0230737
ZNF749	ZNF749	0.622249	0.0231444
ZNF295-AS1	ZNF295-AS1	0.621893	0.0232464
TSR1	TSR1	0.62173	0.0232932
LCMT1	LCMT1	0.621484	0.0233638
MRPS24	MRPS24	0.621277	0.0234234
CDR2L	CDR2L	0.621251	0.0234309
SOGA3	SOGA3	0.621214	0.0234414
CARD9	CARD9	0.621116	0.0234698
LANCL2	LANCL2	0.620997	0.0235042
SOX5	SOX5	0.620917	0.0235273
GNB1	GNB1	0.620802	0.0235605
DDX56	DDX56	0.620135	0.023754
C16orf86	C16ORF86	0.619793	0.0238537
DTX2P1-UPK3BP1-PMS2P11	DTX2P1-UPK3BP1-PMS2P11	0.619606	0.0239084
POLR2G	POLR2G	0.619513	0.0239357
CCT4	CCT4	0.619411	0.0239656
NDRG4	NDRG4	0.619144	0.0240439
DDX5	DDX5	0.618861	0.0241272
FAM207A	FAM207A	0.618702	0.024174
SCRN1	SCRN1	0.618568	0.0242136
GATD3A	GATD3A	0.618218	0.0243169
ZNF528	ZNF528	0.617938	0.0244
FYTTD1	FYTTD1	0.617184	0.0246248
BTF3L4	BTF3L4	0.617026	0.0246722
DNAJC7	DNAJC7	0.616742	0.0247573
ZNF134	ZNF134	0.616585	0.0248044
CLCF1	CLCF1	0.616495	0.0248313
ADAMTSL2	ADAMTSL2	0.616155	0.0249337
SS18	SS18	0.615922	0.0250041
RANGAP1	RANGAP1	0.615608	0.0250992
TRAPPC3L	TRAPPC3L	0.615284	0.0251976
DGCR5	DGCR5	0.615099	0.0252539
ZNF530	ZNF530	0.614942	0.0253019
MAP7D1	MAP7D1	0.614613	0.0254025
ALDH1A2	ALDH1A2	0.614458	0.0254497
TBX21	TBX21	0.614006	0.0255887
ADGRA2	ADGRA2	0.613925	0.0256134
BGLAP	BGLAP	0.613625	0.0257058
TMEM231	TMEM231	0.613516	0.0257396
RAB11FIP2	RAB11FIP2	0.612847	0.0259468
H2AZ2	H2AZ2	0.612791	0.0259644
CLTRN	CLTRN	0.612719	0.0259866
MCMBP	MCMBP	0.612716	0.0259877
DNAJB6	DNAJB6	0.612328	0.0261085
KLHL21	KLHL21	0.612193	0.0261507
ALKBH8	ALKBH8	0.611784	0.0262788
PKD2L2	PKD2L2	0.611103	0.0264931
PP2672	PP2672	0.610969	0.0265353
HOMER2	HOMER2	0.610886	0.0265615
SUPT16H	SUPT16H	0.610833	0.0265784
FAM221B	FAM221B	0.610523	0.0266767
CHST5	CHST5	0.61048	0.0266902
FXYD6	FXYD6	0.609457	0.0270163
ZNF419	ZNF419	0.609339	0.027054
EIF3F	EIF3F	0.608844	0.0272129
ELF4	ELF4	0.608023	0.0274781
TNIP3	TNIP3	0.607905	0.0275164
C1orf109	C1ORF109	0.607575	0.0276237
TPST1	TPST1	0.606931	0.0278338
ZBED3-AS1	ZBED3-AS1	0.60693	0.0278342
FDX2	FDX1L	0.606831	0.0278665
ZNF570	ZNF570	0.606602	0.0279415
DYNC1LI2	DYNC1LI2	0.606485	0.0279801
EP400P1	EP400P1	0.606035	0.0281281
FTSJ1	FTSJ1	0.60601	0.0281365
DHX57	DHX57	0.605979	0.0281467
PRMT5	PRMT5	0.605747	0.0282234
NFE2L1	NFE2L1	0.605208	0.0284018
GAD1	GAD1	0.604943	0.02849
ST18	ST18	0.604577	0.028612
SORCS2	SORCS2	0.604218	0.028732
SAR1A	SAR1A	0.604078	0.0287792
YARS1	YARS1	0.603792	0.0288753
APBA2	APBA2	0.602868	0.0291871
LINC01547	LINC01547	0.602778	0.0292175
LINC00607	LINC00607	0.602769	0.0292204
ENO1	ENO1	0.60258	0.0292847
DNAJB12	DNAJB12	0.602388	0.0293499
SPTBN2	SPTBN2	0.602369	0.0293565
SLC13A5	SLC13A5	0.601993	0.0294847
PCDHGA1	PCDHGA1	0.601671	0.0295946
LEMD2	LEMD2	0.601653	0.0296009
FSTL1	FSTL1	0.600925	0.029851
SNX18	SNX18	0.600914	0.0298547
FBXW11	FBXW11	0.600517	0.0299918
HIF3A	HIF3A	0.600299	0.030067
HCN4	HCN4	0.599752	0.030257
TSPAN9	TSPAN9	0.599439	0.0303659
CXCL6	CXCL6	0.599116	0.0304789
NPLOC4	NPLOC4	0.599048	0.0305028
CUEDC1	CUEDC1	0.598997	0.0305206
ZRSR2	ZRSR2	0.598255	0.0307811
ZFY	ZFY	0.598157	0.0308157
FBXO42	FBXO42	0.597909	0.0309032
EIF3A	EIF3A	0.597815	0.0309363
RPL11	RPL11	0.59756	0.0310267
PSMA1	PSMA1	0.597252	0.0311359
BRD7	BRD7	0.597236	0.0311416
ADAT1	ADAT1	0.596223	0.0315031
LINC00158	LINC00158	0.596165	0.0315239
DAZ3	DAZ3	0.595944	0.0316033
NRBP1	NRBP1	0.595914	0.0316141
BBS1	BBS1	0.595795	0.0316567
N4BP3	N4BP3	0.595226	0.0318621
TK2	TK2	0.594549	0.0321072
UPF3B	UPF3B	0.593951	0.032325
LRRC39	LRRC39	0.593414	0.0325218
NPB	NPB	0.593402	0.0325263
PES1	PES1	0.593139	0.0326226
LDB1	LDB1	0.592652	0.0328023
VPS4A	VPS4A	0.592645	0.0328048
SENP2	SENP2	0.591925	0.0330713
FBXO27	FBXO27	0.591872	0.0330909
ZNF697	ZNF697	0.59159	0.033196
LRRC47	LRRC47	0.59144	0.0332518
DOK6	DOK6	0.590994	0.0334183
TCEA1	TCEA1	0.590745	0.0335116
MLLT11	MLLT11	0.590598	0.0335669
GBF1	GBF1	0.59054	0.0335885
WDR17	WDR17	0.589559	0.0339584
PHRF1	PHRF1	0.589339	0.0340417
TTC27	TTC27	0.58932	0.0340488
ZNF408	ZNF408	0.589156	0.0341111
ZBTB32	ZBTB32	0.588912	0.034204
SLC35G1	SLC35G1	0.588897	0.0342096
PLPP3	PLPP3	0.588085	0.0345197
PTPN14	PTPN14	0.588082	0.0345211
SGCG	SGCG	0.588027	0.0345419
TMEM121	TMEM121	0.587987	0.0345573
KLHL15	KLHL15	0.587815	0.0346232
ADO	ADO	0.587658	0.0346836
GALNT18	GALNT18	0.587513	0.0347393
IRF2BPL	IRF2BPL	0.587263	0.0348357
ZNF37BP	ZNF37BP	0.58719	0.0348637
THEG	THEG	0.58679	0.0350187
BAG4	BAG4	0.586455	0.0351486
COA7	COA7	0.586382	0.0351766
SLC25A22	SLC25A22	0.586276	0.0352178
RRP15	RRP15	0.586121	0.0352781
LONP2	LONP2	0.586042	0.0353091
RRP36	RRP36	0.585807	0.0354006
ERCC2	ERCC2	0.585802	0.0354026
EN2	EN2	0.585681	0.0354498
NPBWR2	NPBWR2	0.585224	0.0356285
MAGEB2	MAGEB2	0.585205	0.0356362
SMN1	SMN1	0.585187	0.0356432
UPF1	UPF1	0.584965	0.0357302
YTHDC1	YTHDC1	0.584293	0.0359951
PRPF38A	PRPF38A	0.583896	0.0361519
PHYHIPL	PHYHIPL	0.58365	0.0362496
PPP4R4	PPP4R4	0.5836	0.0362695
BRPF3	BRPF3	0.583585	0.0362753
DPY19L2	DPY19L2	0.583465	0.0363232
TTC25	TTC25	0.583322	0.03638
TIMM44	TIMM44	0.583175	0.0364387
TCP10L	TCP10L	0.583087	0.0364738
STEAP1B	STEAP1B	0.582822	0.0365795
PDCD11	PDCD11	0.582819	0.0365807
MEAF6	MEAF6	0.582662	0.0366436
ZNF469	ZNF469	0.582591	0.036672
CEP70	CEP70	0.582583	0.0366753
ARFGAP1	ARFGAP1	0.58183	0.0369773
SETD4	SETD4	0.581373	0.037162
POLD3	POLD3	0.580194	0.0376408
UTP4	UTP4	0.58003	0.0377077
ZFYVE9	ZFYVE9	0.579736	0.037828
CTC1	CTC1	0.579629	0.0378717
PRB3	PRB3	0.579495	0.0379268
GNAI2	GNAI2	0.579305	0.0380047
RAB40AL	RAB40AL	0.579187	0.0380531
GFRA3	GFRA3	0.578847	0.0381931
HK1	HK1	0.578368	0.0383911
DNAH6	DNAH6	0.578143	0.0384845
ABHD8	ABHD8	0.577901	0.0385848
RPL38	RPL38	0.577699	0.0386688
NSFL1C	NSFL1C	0.577674	0.0386791
FIBIN	FIBIN	0.577651	0.0386887
MMS19	MMS19	0.577582	0.0387173
TCP11L1	TCP11L1	0.577515	0.0387454
DPYSL3	DPYSL3	0.577231	0.0388639
IGFBP6	IGFBP6	0.576933	0.0389886
CGNL1	CGNL1	0.576744	0.0390678
RHBDD2	RHBDD2	0.576522	0.0391609
UHRF1BP1	UHRF1BP1	0.576294	0.0392565
BMP5	BMP5	0.576034	0.0393662
KRT40	KRT40	0.575741	0.0394898
ARL16	ARL16	0.57528	0.0396847
GLRX3	GLRX3	0.574927	0.0398348
LOC644135	LOC644135	0.574903	0.0398451
ARMH3	ARMH3	0.57474	0.0399141
COX8C	COX8C	0.574466	0.0400312
FOXS1	FOXS1	0.574385	0.0400658
PCDH19	PCDH19	0.574257	0.0401204
PNMA1	PNMA1	0.573596	0.0404035
CAD	CAD	0.573521	0.0404355
EEF2KMT	EEF2KMT	0.573513	0.040439
RIPOR1	RIPOR1	0.573462	0.0404611
HOXC10	HOXC10	0.573418	0.0404799
WT1-AS	WT1-AS	0.572994	0.0406626
YBX1	YBX1	0.572881	0.0407115
FDXR	FDXR	0.572741	0.0407718
ZXDA	ZXDA	0.572657	0.0408085
RCL1	RCL1	0.572636	0.0408172
EOMES	EOMES	0.572344	0.0409439
SCMH1	SCMH1	0.572259	0.0409805
NDE1	NDE1	0.572034	0.0410785
FAM120C	FAM120C	0.571484	0.041318
ZKSCAN2	ZKSCAN2	0.571008	0.0415262
ELOA	ELOA	0.570608	0.041702
DMRTA1	DMRTA1	0.570595	0.0417073
PLRG1	PLRG1	0.570471	0.041762
BRF1	BRF1	0.570325	0.0418264
EIF3B	EIF3B	0.569921	0.0420044
LINC00479	LINC00479	0.569902	0.0420131
MED6	MED6	0.56947	0.0422039
XRCC3	XRCC3	0.569403	0.0422336
STARD3	STARD3	0.569344	0.0422598
RMC1	RMC1	0.569329	0.0422666
CYTL1	CYTL1	0.569207	0.0423206
HDGFL3	HDGFL3	0.569149	0.0423466
NT5M	NT5M	0.568825	0.0424908
ARHGAP19	ARHGAP19	0.568744	0.0425268
ROR1	ROR1	0.567895	0.0429066
NCDN	NCDN	0.567867	0.0429192
LKAAEAR1	LKAAEAR1	0.567404	0.0431271
HGFAC	HGFAC	0.567384	0.0431361
FAM13C	FAM13C	0.567007	0.0433061
NCBP2	NCBP2	0.566428	0.043568
GNG3	GNG3	0.566382	0.0435891
STK32B	STK32B	0.566336	0.0436097
CACHD1	CACHD1	0.566162	0.0436891
CCND1	CCND1	0.565977	0.0437729
ARHGAP9	ARHGAP9	0.56583	0.04384
GPRIN1	GPRIN1	0.565536	0.0439741
CALD1	CALD1	0.565369	0.0440503
SLC45A1	SLC45A1	0.564851	0.0442878
GRIA1	GRIA1	0.564786	0.0443177
MRPS23	MRPS23	0.564319	0.0445322
MRPS17	MRPS17	0.564016	0.0446719
POU3F2	POU3F2	0.563646	0.0448433
MAX	MAX	0.563187	0.0450561
FAAP100	FAAP100	0.562983	0.0451511
CSRP2	CSRP2	0.562964	0.04516
ZNF202	ZNF202	0.56281	0.0452314
PPID	PPID	0.562544	0.0453554
DTX3	DTX3	0.562039	0.0455919
KIAA0408	KIAA0408	0.561768	0.0457189
ARSK	ARSK	0.561498	0.0458458
MYH3	MYH3	0.561416	0.0458843
DRAP1	DRAP1	0.561413	0.045886
GPR65	GPR65	0.561387	0.045898
TNC	TNC	0.561303	0.0459376
DFFA	DFFA	0.560813	0.0461693
ZNF628	ZNF628	0.560036	0.0465375
SRXN1	SRXN1	0.560027	0.046542
LRRC34	LRRC34	0.559964	0.0465718
PHLDB1	PHLDB1	0.559661	0.0467161
N6AMT1	N6AMT1	0.559482	0.0468018
FGR	FGR	0.559365	0.0468575
COA8	COA8	0.558908	0.0470765
KARS1	KARS	0.558822	0.0471174
FAAP20	FAAP20	0.558731	0.0471611
MIR100HG	MIR100HG	0.558675	0.0471882
NOTUM	NOTUM	0.558555	0.047246
JPT1	JPT1	0.558019	0.047504
NRBF2	NRBF2	0.557677	0.0476694
GPC1	GPC1	0.55767	0.0476729
C1orf50	C1ORF50	0.557396	0.0478054
TMEM163	TMEM163	0.557377	0.0478147
ARPP21	ARPP21	0.557125	0.0479368
CSKMT	CSKMT	0.556899	0.0480468
HLA-DPB2	HLA-DPB2	0.556595	0.0481949
CCDC77	CCDC77	0.556129	0.0484226
TEKT2	TEKT2	0.555977	0.0484971
MED17	MED17	0.555908	0.0485308
RUVBL2	RUVBL2	0.555879	0.0485453
ODAPH	ODAPH	0.555833	0.0485679
PROK2	PROK2	0.555783	0.048592
COL6A1	COL6A1	0.555657	0.0486538
KRT16	KRT16	0.555645	0.0486598
RSL1D1	RSL1D1	0.555593	0.0486856
GABRG3	GABRG3	0.555344	0.0488078
CDC25B	CDC25B	0.555187	0.0488852
UBE2M	UBE2M	0.554876	0.0490387
KLF10	KLF10	0.554799	0.0490768
STAT4	STAT4	0.554482	0.0492332
ACD	ACD	0.554442	0.0492533
MED8	MED8	0.554309	0.0493193
GABRG2	GABRG2	0.554259	0.0493438
C22orf31	C22ORF31	0.554239	0.0493538
LILRP2	LILRP2	0.554206	0.0493702
RASGRP1	RASGRP1	0.553884	0.0495301
CLCNKA	CLCNKA	0.553711	0.0496161
CALHM2	CALHM2	0.553702	0.0496206
HOXD8	HOXD8	0.553486	0.0497283
UBE2Z	UBE2Z	0.55329	0.0498261
ZNF689	ZNF689	0.553179	0.0498818
GNLY	GNLY	0.552962	0.0499905
EIF5	EIF5	0.552654	0.0501445
AGPS	AGPS	0.552512	0.0502159
WDR41	WDR41	0.552481	0.0502314
H4C1	H4C1	0.552077	0.0504348
WWOX	WWOX	0.552006	0.0504708
NOL11	NOL11	0.551935	0.0505065
GTF2H4	GTF2H4	0.55179	0.0505795
C22orf34	C22ORF34	0.551766	0.0505919
UBASH3B	UBASH3B	0.551727	0.0506116
AOPEP	C9ORF3	0.551711	0.0506196
HTT	HTT	0.551706	0.050622
OBSL1	OBSL1	0.551617	0.0506669
TLL2	TLL2	0.551218	0.0508688
XCL1	XCL1	0.551032	0.0509635
CNPY1	CNPY1	0.550766	0.0510986
MRPL28	MRPL28	0.550629	0.0511682
CA5B	CA5B	0.550513	0.0512274
ATP11C	ATP11C	0.550324	0.0513239
VAMP5	VAMP5	0.550294	0.0513391
ZNF595	ZNF595	0.549973	0.0515031
VEZF1	VEZF1	0.549885	0.0515479
ZC3H7A	ZC3H7A	0.549701	0.0516423
PRKD2	PRKD2	0.549616	0.0516859
UBXN7	UBXN7	0.549525	0.0517325
DUS2	DUS2	0.549504	0.0517432
KMT2A	KMT2A	0.549466	0.0517627
DBN1	DBN1	0.549179	0.0519101
PSMC3	PSMC3	0.548998	0.0520034
SPAG11B	SPAG11B	0.54851	0.052255
ELAVL2	ELAVL2	0.548133	0.0524499
CLEC14A	CLEC14A	0.547904	0.0525687
STOX1	STOX1	0.547887	0.0525778
CTDSPL2	CTDSPL2	0.547861	0.0525911
TEX2	TEX2	0.54772	0.0526643
EIF4H	EIF4H	0.547695	0.0526772
RBM4	RBM4	0.547516	0.0527706
ADGRE2	ADGRE2	0.547483	0.0527878
FGD5	FGD5	0.547423	0.0528188
SFTPC	SFTPC	0.547074	0.0530011
CSGALNACT2	CSGALNACT2	0.547053	0.053012
MRPL10	MRPL10	0.546937	0.0530727
ALG10	ALG10	0.54689	0.0530971
RPLP2	RPLP2	0.546806	0.0531412
LHX6	LHX6	0.546737	0.0531771
PRG2	PRG2	0.546285	0.0534139
FLNA	FLNA	0.545858	0.0536382
LOC100130691	LOC100130691	0.54573	0.0537057
LINC00923	LINC00923	0.545249	0.0539599
CEP104	CEP104	0.545046	0.054067
APOC2	APOC2	0.544998	0.0540926
HS3ST5	HS3ST5	0.544971	0.0541069
ST7-AS2	ST7-AS2	0.544942	0.0541223
HES4	HES4	0.544914	0.054137
SNHG32	SNHG32	0.544893	0.054148
DNMT3A	DNMT3A	0.544756	0.054221
SAE1	SAE1	0.544227	0.0545024
DDOST	DDOST	0.543744	0.0547598
CSF1	CSF1	0.542997	0.0551597
IST1	IST1	0.542965	0.0551773
CCDC85C	CCDC85C	0.542684	0.0553283
FTSJ3	FTSJ3	0.542642	0.0553507
OSBPL3	OSBPL3	0.542609	0.0553688
STK32C	STK32C	0.542487	0.0554344
FCHSD2	FCHSD2	0.542482	0.055437
LHFPL6	LHFPL6	0.542422	0.0554692
YRDC	YRDC	0.542201	0.0555885
PCGF6	PCGF6	0.542132	0.0556257
YKT6	YKT6	0.542047	0.055672
CLCA3P	CLCA3P	0.541946	0.0557267
EIF4EBP1	EIF4EBP1	0.541632	0.0558963
HPS5	HPS5	0.541112	0.0561792
SLC9A3R2	SLC9A3R2	0.541061	0.056207
FIBP	FIBP	0.54094	0.0562725
CSNK2A1	CSNK2A1	0.54064	0.0564365
NAT10	NAT10	0.540567	0.056476
AMZ2	AMZ2	0.54056	0.0564802
AKAP6	AKAP6	0.540477	0.056525
IRAK1	IRAK1	0.540421	0.0565557
ADARB1	ADARB1	0.540326	0.0566081
BTRC	BTRC	0.540214	0.0566693
DDB2	DDB2	0.540073	0.0567464
TNFRSF18	TNFRSF18	0.539728	0.0569355
PCDHGC3	PCDHGC3	0.53963	0.0569894
IKZF1	IKZF1	0.539468	0.0570784
XAGE2	XAGE2	0.539397	0.0571179
TTLL1	TTLL1	0.539388	0.0571228
RTL6	RTL6	0.539012	0.05733
IPO7	IPO7	0.538956	0.0573609
ABCF3	ABCF3	0.538898	0.0573927
STK19	STK19	0.538787	0.0574544
FBXO4	FBXO4	0.538713	0.0574951
RNASEH1	RNASEH1	0.538681	0.0575131
POLR1B	POLR1B	0.538599	0.0575584
TRIM47	TRIM47	0.538158	0.0578026
ZPR1	ZPR1	0.536909	0.0584992
GPER1	GPER1	0.536838	0.0585393
C7orf50	C7ORF50	0.536623	0.0586598
CFAP20	CFAP20	0.536463	0.0587496
LCP1	LCP1	0.536322	0.0588288
RNF214	RNF214	0.536276	0.0588543
BRMS1L	BRMS1L	0.536216	0.0588884
RNF220	RNF220	0.53609	0.0589593
GABARAPL2	GABARAPL2	0.536057	0.0589775
SUMF2	SUMF2	0.535948	0.059039
AP2M1	AP2M1	0.535812	0.0591157
MIF4GD	MIF4GD	0.535795	0.0591257
DMGDH	DMGDH	0.5356	0.0592354
DNAJA2	DNAJA2	0.535362	0.0593703
USP31	USP31	0.535304	0.0594029
ZNF319	ZNF319	0.535183	0.0594717
USP24	USP24	0.535102	0.0595176
EIF4A3	EIF4A3	0.534908	0.0596277
TUBA1A	TUBA1A	0.53478	0.0597001
RCC1	RCC1	0.534753	0.0597157
ANKRD33B	ANKRD33B	0.534185	0.0600392
AMZ2P1	AMZ2P1	0.534183	0.0600399
MEX3B	MEX3B	0.533994	0.060148
AMT	AMT	0.533948	0.0601744
NIBAN1	NIBAN1	0.533671	0.0603325
NFYC	NFYC	0.533502	0.0604293
STYXL1	STYXL1	0.53336	0.0605106
HDAC2	HDAC2	0.533124	0.0606464
SMG5	SMG5	0.532958	0.0607417
LINC00622	LINC00622	0.532278	0.0611337
MRPL55	MRPL55	0.532148	0.0612088
NOC2L	NOC2L	0.532138	0.0612145
ATP6V0A2	ATP6V0A2	0.532117	0.0612266
FAM234B	FAM234B	0.532084	0.0612461
EDC3	EDC3	0.53205	0.0612654
CPLANE1	CPLANE1	0.531996	0.0612967
C6orf58	C6ORF58	0.531569	0.0615443
JMJD4	JMJD4	0.531256	0.0617259
SART3	SART3	0.5311	0.0618172
SEC14L2	SEC14L2	0.530924	0.0619194
IQCH	IQCH	0.530519	0.0621561
HIPK2	HIPK2	0.530488	0.062174
PSMD12	PSMD12	0.530348	0.0622559
MECR	MECR	0.530229	0.0623254
UIMC1	UIMC1	0.529915	0.0625096
MTCP1	MTCP1	0.529913	0.0625106
RPA2	RPA2	0.529858	0.0625434
ACTR1A	ACTR1A	0.529794	0.0625808
HESX1	HESX1	0.529306	0.0628679
TMEM129	TMEM129	0.529147	0.0629616
MRTO4	MRTO4	0.528901	0.0631066
SNTG2	SNTG2	0.528646	0.0632575
PEX10	PEX10	0.528471	0.0633613
PACSIN3	PACSIN3	0.52813	0.0635633
SGTB	SGTB	0.527723	0.0638057
CHODL	CHODL	0.527491	0.0639439
EIF3D	EIF3D	0.527364	0.0640196
MAP3K3	MAP3K3	0.527283	0.0640681
DYNC1H1	DYNC1H1	0.527172	0.0641341
ROBO1	ROBO1	0.527139	0.064154
DDB1	DDB1	0.526865	0.0643181
PSKH1	PSKH1	0.526797	0.0643586
DDX49	DDX49	0.52631	0.0646511
NRIP3	NRIP3	0.526231	0.0646982
ZNF777	ZNF777	0.526132	0.064758
L2HGDH	L2HGDH	0.525856	0.0649242
B3GALT1	B3GALT1	0.525764	0.0649795
BCAS4	BCAS4	0.525626	0.0650631
FAU	FAU	0.525575	0.0650939
CFHR4	CFHR4	0.525048	0.0654128
SLC6A11	SLC6A11	0.524889	0.0655093
MAP1B	MAP1B	0.524806	0.0655595
RDX	RDX	0.524493	0.0657494
GTF2H2	GTF2H2	0.524384	0.0658157
APMAP	APMAP	0.523923	0.0660967
TSSK1B	TSSK1B	0.523882	0.0661219
POLR2D	POLR2D	0.523747	0.0662044
GADD45B	GADD45B	0.523582	0.066305
DDX28	DDX28	0.523544	0.0663284
FRAS1	FRAS1	0.523332	0.0664585
WNK1	WNK1	0.523211	0.0665323
OSCAR	OSCAR	0.523029	0.0666442
MFAP2	MFAP2	0.522992	0.0666672
FLACC1	FLACC1	0.522799	0.0667857
ELF5	ELF5	0.522705	0.0668431
LDHAL6A	LDHAL6A	0.522341	0.0670674
KCTD2	KCTD2	0.522214	0.0671459
TSPAN33	TSPAN33	0.522141	0.0671912
GTF2F1	GTF2F1	0.52212	0.0672038
AMZ1	AMZ1	0.521702	0.0674623
IFRD1	IFRD1	0.521695	0.0674666
FGF7P6	FGF7P6	0.521359	0.0676753
RACK1	RACK1	0.521209	0.0677684
TM6SF1	TM6SF1	0.521019	0.0678867
C11orf58	C11ORF58	0.520942	0.0679341
POLM	POLM	0.52032	0.0683224
SHISA9	SHISA9	0.520294	0.0683387
SBDSP1	SBDSP1	0.520206	0.0683937
OTOF	OTOF	0.520192	0.0684025
BUD31	BUD31	0.51979	0.0686541
WDR46	WDR46	0.51968	0.0687227
ETS1	ETS1	0.519617	0.0687623
ADAMTS20	ADAMTS20	0.519313	0.0689533
PCDHA10	PCDHA10	0.519283	0.0689722
NAT14	NAT14	0.519221	0.0690111
PFN2	PFN2	0.519032	0.0691302
CYREN	CYREN	0.518862	0.0692376
ENTPD1-AS1	ENTPD1-AS1	0.518821	0.0692635
SOX11	SOX11	0.5183	0.0695926
ANKRD42	ANKRD42	0.517815	0.0699001
THAP12	THAP12	0.517732	0.0699526
DENND2B	ST5	0.517335	0.0702055
SIX1	SIX1	0.517332	0.0702073
NLRP6	NLRP6	0.516975	0.0704347
PYCR1	PYCR1	0.516831	0.0705266
PRPS1L1	PRPS1L1	0.516693	0.0706152
WTAP	WTAP	0.515975	0.0710751
PKD2	PKD2	0.515917	0.0711123
DLEC1	DLEC1	0.515902	0.0711219
B4GALNT2	B4GALNT2	0.515834	0.0711656
GPRASP2	GPRASP2	0.515691	0.0712579
C7orf26	C7ORF26	0.515631	0.0712964
ZMYM4	ZMYM4	0.515586	0.0713254
ATIC	ATIC	0.515325	0.0714934
WDR83	WDR83	0.515323	0.071495
PSEN2	PSEN2	0.515111	0.0716315
ZFPM2	ZFPM2	0.515034	0.0716814
MGARP	MGARP	0.514723	0.0718829
CHGB	CHGB	0.514281	0.0721689
SPECC1L	SPECC1L	0.514193	0.0722263
ANGPT4	ANGPT4	0.514029	0.0723332
EIF2B4	EIF2B4	0.513858	0.0724442
HUS1	HUS1	0.513628	0.0725942
TAC4	TAC4	0.513504	0.0726748
AP3M1	AP3M1	0.51345	0.0727105
AKIRIN1	AKIRIN1	0.513286	0.0728175
MORN3	MORN3	0.513165	0.0728961
RNF166	RNF166	0.51293	0.0730503
MED29	MED29	0.512587	0.0732752
INO80B	INO80B	0.512545	0.0733026
ADAD2	ADAD2	0.51242	0.0733849
EIF4A1	EIF4A1	0.512357	0.0734262
TCAF2	TCAF2	0.512339	0.0734382
ASB11	ASB11	0.511958	0.0736888
PCDH20	PCDH20	0.511948	0.0736949
BCO2	BCO2	0.511909	0.0737208
WARS1	WARS1	0.511719	0.0738459
USP36	USP36	0.511678	0.0738735
PRAF2	PRAF2	0.511665	0.0738817
TET1	TET1	0.511306	0.0741193
ANTXR1	ANTXR1	0.511223	0.0741741
ICA1L	ICA1L	0.511108	0.0742498
INHBA	INHBA	0.511066	0.0742781
THAP3	THAP3	0.510651	0.0745532
SNX10	SNX10	0.510426	0.0747026
SMG6	SMG6	0.510259	0.0748142
DEAF1	DEAF1	0.510155	0.0748834
KRTDAP	KRTDAP	0.510131	0.0748991
MRPL21	MRPL21	0.51013	0.0749
CDK6	CDK6	0.509824	0.0751037
TMEM132A	TMEM132A	0.509819	0.0751075
LARP4	LARP4	0.509799	0.0751208
LINC01128	LINC01128	0.509558	0.0752814
NBDY	NBDY	0.509449	0.0753544
KLC1	KLC1	0.509372	0.0754064
MARS1	MARS1	0.508945	0.0756923
NBPF4	NBPF4	0.508588	0.075932
AGAP2-AS1	AGAP2-AS1	0.508551	0.0759573
CAMSAP2	CAMSAP2	0.508537	0.0759666
PCDHA12	PCDHA12	0.508188	0.076202
ZMAT1	ZMAT1	0.50812	0.0762475
MSANTD4	MSANTD4	0.507675	0.0765479
OGFOD1	OGFOD1	0.507328	0.076783
DDX19B	DDX19B	0.507323	0.0767864
PEG10	PEG10	0.507138	0.0769124
NFXL1	NFXL1	0.507052	0.0769708
ATXN10	ATXN10	0.506547	0.0773138
FEV	FEV	0.506283	0.0774937
MICAL3	MICAL3	0.506278	0.0774975
SLC22A7	SLC22A7	0.50625	0.0775168
WWC2-AS2	WWC2-AS2	0.50618	0.0775641
ERMN	ERMN	0.5061	0.0776193
MRFAP1	MRFAP1	0.506092	0.0776244
FBXO17	FBXO17	0.506003	0.0776855
2024-12-01	2024-12-01	0.505763	0.0778491
ANKRD18A	ANKRD18A	0.50572	0.0778787
TMEM101	TMEM101	0.505247	0.0782032
GJC2	GJC2	0.505147	0.0782722
LRIT1	LRIT1	0.505123	0.0782882
EPHA6	EPHA6	0.505053	0.0783366
GGA2	GGA2	0.504761	0.0785372
ACOT7	ACOT7	0.504671	0.0785993
APBB2	APBB2	0.504604	0.0786453
ZCCHC4	ZCCHC4	0.50455	0.0786829
KDM1A	KDM1A	0.504431	0.078765
DCLK2	DCLK2	0.504417	0.0787744
EIF4G1	EIF4G1	0.504312	0.078847
PRKRA	PRKRA	0.503924	0.0791156
NCOA1	NCOA1	0.503794	0.0792052
ATAD3C	ATAD3C	0.503736	0.0792454
TMEM104	TMEM104	0.503696	0.0792729
GNMT	GNMT	0.503453	0.0794419
PRAC2	PRAC2	0.503448	0.0794453
WASF3	WASF3	0.503409	0.0794721
LMCD1	LMCD1	0.503278	0.0795631
MCC	MCC	0.503228	0.0795979
RPGRIP1L	RPGRIP1L	0.502895	0.0798296
POLR1E	POLR1E	0.502475	0.0801227
GEMIN2	GEMIN2	0.502436	0.0801502
GNAT3	GNAT3	0.502415	0.0801646
FBLL1	FBLL1	0.502385	0.0801854
RPS13	RPS13	0.502349	0.0802109
IGFBPL1	IGFBPL1	0.502311	0.0802375
LTBP3	LTBP3	0.502285	0.0802557
EIF2S3	EIF2S3	0.502005	0.0804517
IFNA1	IFNA1	0.501747	0.0806322
PTPRU	PTPRU	0.50174	0.0806373
USP11	USP11	0.501694	0.0806692
CAVIN1	PTRF	0.501103	0.0810849
RUNX3	RUNX3	0.5007	0.0813689
H1-4	H1-4	0.500529	0.0814896
KRT7	KRT7	0.500523	0.0814944
ACTA2	ACTA2	0.500116	0.0817819
KCNB2	KCNB2	0.500054	0.081826
CDKAL1	CDKAL1	0.499938	0.0819083
ITFG2	ITFG2	0.49984	0.0819778
PDE4B	PDE4B	0.499798	0.0820077
TFE3	TFE3	0.499694	0.0820812
GATB	GATB	0.499319	0.0823477
CENPBD1	CENPBD1	0.499201	0.0824321
MYH7B	MYH7B	0.499079	0.0825189
MCM2	MCM2	0.499076	0.0825213
SENP3	SENP3	0.498704	0.0827864
TEAD1	TEAD1	0.498648	0.0828267
INSRR	INSRR	0.498376	0.0830207
AGTR2	AGTR2	0.498342	0.0830457
AIFM2	AIFM2	0.498317	0.083063
C16orf46	C16ORF46	0.498254	0.0831086
PARP1	PARP1	0.498242	0.0831167
TRAPPC2B	TRAPPC2B	0.498015	0.0832794
CEP170P1	CEP170P1	0.497988	0.0832991
C14orf28	C14ORF28	0.497958	0.0833207
SZRD1	SZRD1	0.497922	0.0833464
FAM149B1	FAM149B1	0.497907	0.0833571
SMIM13	SMIM13	0.497898	0.0833634
C3orf14	C3ORF14	0.49766	0.0835343
WDR83OS	WDR83OS	0.497659	0.0835356
SPATA3	SPATA3	0.497412	0.0837133
KIF2A	KIF2A	0.497335	0.0837683
EIF2B3	EIF2B3	0.496847	0.0841208
MRPS7	MRPS7	0.496799	0.0841548
MATN1-AS1	MATN1-AS1	0.496273	0.0845361
GHITM	GHITM	0.496124	0.084644
PSMD11	PSMD11	0.496099	0.0846621
ASPSCR1	ASPSCR1	0.495934	0.0847817
ACCS	ACCS	0.495743	0.0849204
CD109	CD109	0.495723	0.0849348
MSN	MSN	0.495623	0.0850078
NMT1	NMT1	0.495618	0.0850112
EMC1	EMC1	0.495546	0.085064
MALT1	MALT1	0.495493	0.0851021
RBM34	RBM34	0.495417	0.085158
ZC3H12C	ZC3H12C	0.495284	0.0852547
KIF26B	KIF26B	0.49515	0.0853526
CD80	CD80	0.495131	0.0853664
ZC3H8	ZC3H8	0.494952	0.0854972
PRKG2	PRKG2	0.494649	0.0857184
AKT3	AKT3	0.494442	0.0858701
LRRC42	LRRC42	0.49402	0.0861797
LMO4	LMO4	0.493898	0.086269
BAGE2	BAGE2	0.493565	0.0865146
TM7SF3	TM7SF3	0.4932	0.086783
GPX7	GPX7	0.493171	0.0868048
MYCBPAP	MYCBPAP	0.493086	0.0868677
KRT14	KRT14	0.492572	0.087248
STX8	STX8	0.492412	0.0873662
TRIM65	TRIM65	0.492232	0.0874996
TAF1	TAF1	0.491893	0.087752
PHKA2	PHKA2	0.491798	0.0878225
USE1	USE1	0.491632	0.0879455
DEXI	DEXI	0.491253	0.0882283
R3HCC1L	R3HCC1L	0.491225	0.0882491
FGF3	FGF3	0.490954	0.0884517
LOC442028	LOC442028	0.490794	0.0885717
BASP1-AS1	BASP1-AS1	0.49078	0.0885824
CSNK1G1	CSNK1G1	0.49048	0.0888068
PYGB	PYGB	0.490161	0.0890461
ELP1	IKBKAP	0.490004	0.0891644
TDO2	TDO2	0.489568	0.0894924
MKX	MKX	0.489532	0.0895197
PRRX1	PRRX1	0.489316	0.0896826
OSBPL6	OSBPL6	0.489235	0.0897436
MTF1	MTF1	0.489029	0.0898998
BCL7A	BCL7A	0.48895	0.089959
ZNF316	ZNF316	0.488778	0.0900892
CDH13	CDH13	0.488693	0.0901534
OAZ2	OAZ2	0.488634	0.0901985
GPT2	GPT2	0.488508	0.0902942
DCTN2	DCTN2	0.488337	0.0904238
PLXND1	PLXND1	0.488147	0.0905684
POLR3E	POLR3E	0.487991	0.0906869
DNAJB7	DNAJB7	0.487976	0.0906982
SRP54	SRP54	0.487617	0.0909713
XRN2	XRN2	0.487492	0.0910672
TRAPPC4	TRAPPC4	0.487464	0.091088
KLHL25	KLHL25	0.487351	0.0911748
PRMT1	PRMT1	0.487334	0.0911875
PSMD7	PSMD7	0.487269	0.0912369
NAT9	NAT9	0.487213	0.0912801
APPBP2	APPBP2	0.48717	0.0913129
APOBEC3C	APOBEC3C	0.48716	0.0913202
ITCH	ITCH	0.487115	0.0913551
VIRMA	VIRMA	0.486836	0.091568
ORM1	ORM1	0.486803	0.0915933
COLEC11	COLEC11	0.486582	0.0917626
MRPS26	MRPS26	0.486477	0.0918435
TULP4	TULP4	0.486472	0.0918472
RASL11B	RASL11B	0.486241	0.0920245
EXD2	EXD2	0.486184	0.0920683
MPRIP	MPRIP	0.486148	0.0920962
YLPM1	YLPM1	0.486113	0.092123
PACC1	PACC1	0.485965	0.0922374
CDH15	CDH15	0.485893	0.0922923
MEX3A	MEX3A	0.485889	0.0922956
PCCB	PCCB	0.48553	0.0925721
PDS5A	PDS5A	0.485488	0.0926049
DHX16	DHX16	0.485028	0.0929597
PSMC1	PSMC1	0.485008	0.0929754
LOC401463	LOC401463	0.484995	0.0929858
LINC00320	LINC00320	0.48479	0.0931444
ADPRHL2	ADPRHL2	0.484527	0.0933483
IL20RB	IL20RB	0.484309	0.0935172
MIR3976HG	MIR3976HG	0.484241	0.0935704
CASC3	CASC3	0.484038	0.0937286
ZSWIM7	ZSWIM7	0.483523	0.0941295
TIGAR	TIGAR	0.483235	0.0943543
QRICH2	QRICH2	0.48323	0.0943583
GPSM1	GPSM1	0.48323	0.0943583
ZZZ3	ZZZ3	0.483224	0.0943633
ASH2L	ASH2L	0.483142	0.0944273
CHST7	CHST7	0.483115	0.0944485
PCDHB1	PCDHB1	0.483114	0.0944488
PSMD4	PSMD4	0.483047	0.0945013
NUS1	NUS1	0.482987	0.0945485
NCAN	NCAN	0.482944	0.0945822
POLR2E	POLR2E	0.482809	0.0946878
SEC61G	SEC61G	0.48265	0.0948124
PRR18	PRR18	0.482573	0.094873
TWNK	TWNK	0.482471	0.094953
PINX1	PINX1	0.482457	0.0949637
WEE2-AS1	WEE2-AS1	0.482419	0.0949937
SAMM50	SAMM50	0.482408	0.0950028
SF3A1	SF3A1	0.482209	0.0951592
C11orf65	C11ORF65	0.482074	0.0952655
VAC14	VAC14	0.481828	0.0954587
HNRNPF	HNRNPF	0.481783	0.0954945
SNW1	SNW1	0.481424	0.0957776
SCN5A	SCN5A	0.481333	0.0958491
GRIP1	GRIP1	0.481175	0.0959746
GCC1	GCC1	0.481174	0.0959754
PDRG1	PDRG1	0.481027	0.0960915
SLC2A11	SLC2A11	0.481	0.0961131
SCFD1	SCFD1	0.480563	0.0964593
HSPA13	HSPA13	0.480493	0.0965146
EHD1	EHD1	0.480446	0.0965524
TCTN3	TCTN3	0.480402	0.0965872
COL2A1	COL2A1	0.480282	0.0966827
MEIG1	MEIG1	0.480121	0.0968101
MGRN1	MGRN1	0.480065	0.0968553
TTYH2	TTYH2	0.479916	0.0969739
CNP	CNP	0.479695	0.0971496
RIC8A	RIC8A	0.479614	0.0972146
RNFT2	RNFT2	0.479606	0.0972207
GOSR2	GOSR2	0.479494	0.0973096
AKIP1	AKIP1	0.47931	0.0974568
ICMT	ICMT	0.478975	0.0977253
PRPS1	PRPS1	0.478809	0.0978582
SV2A	SV2A	0.478496	0.0981092
STRA6	STRA6	0.478239	0.0983152
CCT7	CCT7	0.478192	0.0983529
FOXJ3	FOXJ3	0.478085	0.0984395
HOXA1	HOXA1	0.477939	0.0985566
CHST3	CHST3	0.477734	0.0987221
USP13	USP13	0.477671	0.0987728
SLCO1A2	SLCO1A2	0.477542	0.098877
PSMF1	PSMF1	0.477466	0.0989383
NMT2	NMT2	0.477154	0.0991908
ETV1	ETV1	0.476961	0.0993463
MFNG	MFNG	0.476832	0.0994513
SFTPD	SFTPD	0.476807	0.0994714
SH3BGR	SH3BGR	0.476612	0.0996298
RPS24	RPS24	0.476324	0.0998632
TBC1D24	TBC1D24	0.476293	0.0998887
TNFRSF10C	TNFRSF10C	0.476271	0.0999065
SLC2A1	SLC2A1	0.475916	0.100195
MBOAT2	MBOAT2	0.475841	0.100256
LIX1	LIX1	0.475796	0.100293
GNL3L	GNL3L	0.475701	0.100371
DYRK4	DYRK4	0.475456	0.10057
AK5	AK5	0.475318	0.100683
CCDC27	CCDC27	0.475091	0.100869
KIAA1324L	KIAA1324L	0.474904	0.101022
PAQR7	PAQR7	0.474612	0.101261
SOAT1	SOAT1	0.474475	0.101373
SCGB1A1	SCGB1A1	0.474469	0.101378
C12orf45	C12ORF45	0.474192	0.101606
IGF2BP1	IGF2BP1	0.474103	0.101679
SEC22C	SEC22C	0.47397	0.101789
HLA-DOB	HLA-DOB	0.473932	0.10182
S1PR2	S1PR2	0.4739	0.101846
COL22A1	COL22A1	0.473776	0.101949
RAD51D	RAD51D	0.473667	0.102039
ATP6V1B2	ATP6V1B2	0.47365	0.102052
CD36	CD36	0.473514	0.102164
MCPH1	MCPH1	0.473463	0.102207
TRIM73	TRIM73	0.47334	0.102308
ZNF787	ZNF787	0.47315	0.102465
ZNF614	ZNF614	0.473032	0.102563
DNAJC14	DNAJC14	0.473006	0.102584
VTI1A	VTI1A	0.472956	0.102626
MGP	MGP	0.472906	0.102667
PRKAR1B	PRKAR1B	0.472779	0.102772
ITPR1	ITPR1	0.472683	0.102852
TUSC3	TUSC3	0.472593	0.102927
RNGTT	RNGTT	0.472544	0.102967
ZXDB	ZXDB	0.472484	0.103017
CAMK2G	CAMK2G	0.472452	0.103043
SYTL3	SYTL3	0.472301	0.103169
GTF2A1	GTF2A1	0.472145	0.103298
MFSD5	MFSD5	0.472062	0.103368
COL8A1	COL8A1	0.471828	0.103562
FILIP1	FILIP1	0.471664	0.103699
FBXL4	FBXL4	0.471591	0.10376
IFNA13	IFNA13	0.47155	0.103794
GCK	GCK	0.47132	0.103986
NBPF3	NBPF3	0.471004	0.104251
DPY19L2P2	DPY19L2P2	0.471	0.104253
RCOR1	RCOR1	0.470828	0.104398
RPAIN	RPAIN	0.47077	0.104446
ENAM	ENAM	0.4706	0.104589
WNT9A	WNT9A	0.470457	0.104709
PSME3	PSME3	0.470436	0.104727
TMEM47	TMEM47	0.470434	0.104728
RFPL3S	RFPL3S	0.470138	0.104977
OSGIN2	OSGIN2	0.469885	0.10519
CBWD5	CBWD5	0.46986	0.105211
ZMYM1	ZMYM1	0.469845	0.105223
U2AF1	U2AF1	0.469824	0.105241
ZCCHC24	ZCCHC24	0.469789	0.10527
HSPA6	HSPA6	0.469728	0.105322
TNPO1	TNPO1	0.469727	0.105323
TAF7L	TAF7L	0.469561	0.105463
CHKA	CHKA	0.469528	0.10549
QDPR	QDPR	0.469468	0.105541
FAM110D	FAM110D	0.469423	0.105579
CHST15	CHST15	0.469258	0.105718
L3HYPDH	L3HYPDH	0.469184	0.105781
MRM2	MRM2	0.469128	0.105828
JCAD	KIAA1462	0.468911	0.106012
PGM3	PGM3	0.468808	0.106099
VWA1	VWA1	0.468756	0.106143
RMST	RMST	0.468685	0.106203
TMEM248	TMEM248	0.468667	0.106218
AASDHPPT	AASDHPPT	0.468586	0.106287
TECPR2	TECPR2	0.468227	0.106592
ZNF385C	ZNF385C	0.468202	0.106613
LRRC46	LRRC46	0.468183	0.106629
CTXN3	CTXN3	0.468141	0.106665
MRPL38	MRPL38	0.467827	0.106932
LBX1	LBX1	0.467713	0.107029
CCDC137	CCDC137	0.467653	0.10708
UBE2K	UBE2K	0.467545	0.107172
GUCY1A2	GUCY1A2	0.467285	0.107394
DDRGK1	DDRGK1	0.467263	0.107413
FAM170B	FAM170B	0.4672	0.107466
RADX	RADX	0.46708	0.107569
ARHGAP15	ARHGAP15	0.467027	0.107614
CAPSL	CAPSL	0.467012	0.107627
MIA2	MIA2	0.466904	0.107719
INHA	INHA	0.466814	0.107797
PTMS	PTMS	0.46618	0.10834
C11orf68	C11ORF68	0.466001	0.108494
COPS7A	COPS7A	0.465882	0.108596
FIZ1	FIZ1	0.465763	0.108699
DDX24	DDX24	0.465704	0.10875
RAD51C	RAD51C	0.465685	0.108765
RTCA	RTCA	0.465644	0.108801
BCL7B	BCL7B	0.465544	0.108887
CRACR2A	CRACR2A	0.46549	0.108934
COPZ2	COPZ2	0.465261	0.109131
XAGE3	XAGE3	0.46502	0.109339
SLC1A5	SLC1A5	0.464874	0.109465
KIF5A	KIF5A	0.46485	0.109486
METTL2A	METTL2A	0.464652	0.109658
WIPI2	WIPI2	0.464614	0.10969
SNU13	SNU13	0.464438	0.109843
TANC2	TANC2	0.464436	0.109845
SLC4A7	SLC4A7	0.464329	0.109938
KRTAP2-3	KRTAP2-3	0.464265	0.109993
MILR1	MILR1	0.464227	0.110026
UBXN11	UBXN11	0.464195	0.110054
PRMT7	PRMT7	0.46408	0.110153
CAPRIN1	CAPRIN1	0.46394	0.110276
KCNA4	KCNA4	0.463936	0.110279
DYRK1A	DYRK1A	0.46391	0.110302
SALL1	SALL1	0.463652	0.110526
MICU1	MICU1	0.463394	0.110751
NUP93	NUP93	0.463258	0.11087
NPM3	NPM3	0.463086	0.111019
LAG3	LAG3	0.463072	0.111031
TCTN1	TCTN1	0.46301	0.111085
CNOT6L	CNOT6L	0.462907	0.111176
ZCWPW1	ZCWPW1	0.46289	0.11119
ZFP1	ZFP1	0.462845	0.111229
MPHOSPH9	MPHOSPH9	0.462777	0.111289
PHF13	PHF13	0.462692	0.111364
MED10	MED10	0.462575	0.111466
RPS6KB1	RPS6KB1	0.462329	0.111682
SLC35G2	SLC35G2	0.462167	0.111823
HAP1	HAP1	0.461991	0.111978
C6orf118	C6ORF118	0.461953	0.112011
RSPO1	RSPO1	0.46193	0.112031
SLC9A7	SLC9A7	0.460612	0.113194
IGF2	IGF2	0.460565	0.113235
PHOX2A	PHOX2A	0.46055	0.113248
MFSD12	MFSD12	0.46029	0.113478
MNAT1	MNAT1	0.460264	0.113502
SLC22A2	SLC22A2	0.460261	0.113504
PPA1	PPA1	0.460084	0.113661
FNTB	FNTB	0.459952	0.113779
ZNF827	ZNF827	0.459875	0.113846
ZSWIM9	ZSWIM9	0.459762	0.113947
FAM78B	FAM78B	0.459574	0.114114
BET1L	BET1L	0.459324	0.114337
KIAA1549	KIAA1549	0.459267	0.114388
NLRP3	NLRP3	0.459262	0.114392
TRMT61A	TRMT61A	0.459243	0.114409
KRT80	KRT80	0.459178	0.114467
KRT5	KRT5	0.458511	0.115062
PACRGL	PACRGL	0.458351	0.115206
DDX39B	DDX39B	0.458236	0.115309
CBY3	CBY3	0.45814	0.115394
THYN1	THYN1	0.457953	0.115562
SPATC1	SPATC1	0.457844	0.11566
NFATC3	NFATC3	0.457746	0.115748
SGTA	SGTA	0.457613	0.115867
CRHBP	CRHBP	0.457598	0.11588
PIP5K1A	PIP5K1A	0.457507	0.115962
INKA1	FAM212A	0.457483	0.115984
MDH2	MDH2	0.457469	0.115997
RILPL2	RILPL2	0.457437	0.116026
ARMC9	ARMC9	0.457343	0.11611
TARS1	TARS1	0.457332	0.11612
FECH	FECH	0.457314	0.116136
HPS4	HPS4	0.457254	0.116191
GPR15	GPR15	0.4572	0.116239
DRC3	DRC3	0.457073	0.116353
IQSEC1	IQSEC1	0.456801	0.116599
SGCE	SGCE	0.456692	0.116697
EQTN	EQTN	0.456692	0.116697
SHCBP1	SHCBP1	0.456585	0.116793
LRRC23	LRRC23	0.456424	0.116939
ZNF580	ZNF580	0.456252	0.117094
SPACA9	SPACA9	0.456217	0.117126
CDC6	CDC6	0.456179	0.117161
ZNF362	ZNF362	0.456061	0.117268
HADHB	HADHB	0.455978	0.117343
SERPINA6	SERPINA6	0.45593	0.117386
RUVBL1	RUVBL1	0.455654	0.117637
CA5A	CA5A	0.455566	0.117717
SUPT3H	SUPT3H	0.455419	0.11785
DHH	DHH	0.455355	0.117908
BHLHE23	BHLHE23	0.455347	0.117916
FGD3	FGD3	0.455233	0.118019
SPI1	SPI1	0.455113	0.118128
SNX8	SNX8	0.454926	0.118299
ERC1	ERC1	0.454909	0.118314
IGFBP4	IGFBP4	0.454904	0.118319
IRGM	IRGM	0.454797	0.118417
MED1	MED1	0.454655	0.118546
PTCD2	PTCD2	0.45464	0.11856
FAM149A	FAM149A	0.454615	0.118582
SSR2	SSR2	0.454517	0.118672
PDAP1	PDAP1	0.454375	0.118802
RBM19	RBM19	0.454265	0.118902
BORCS8-MEF2B	BORCS8-MEF2B	0.45414	0.119017
TBCE	TBCE	0.453968	0.119174
HAND1	HAND1	0.453856	0.119276
RABGEF1	RABGEF1	0.453799	0.119329
H1-10	H1-10	0.452986	0.120075
TMEM218	TMEM218	0.452923	0.120133
ULBP3	ULBP3	0.452757	0.120286
SPATA17	SPATA17	0.452693	0.120345
IFNE	IFNE	0.452529	0.120496
LAT	LAT	0.452267	0.120738
ZDHHC24	ZDHHC24	0.452203	0.120797
PSG7	PSG7	0.452171	0.120827
MAPK4	MAPK4	0.451907	0.121071
SNX21	SNX21	0.451589	0.121366
CHCHD6	CHCHD6	0.451552	0.1214
SCHIP1	SCHIP1	0.451536	0.121415
EDC4	EDC4	0.451529	0.121421
KCNK13	KCNK13	0.451469	0.121477
MICALL1	MICALL1	0.451156	0.121768
KAT7	KAT7	0.450928	0.121979
C20orf194	C20ORF194	0.45091	0.121996
TTL	TTL	0.450888	0.122017
ADAD1	ADAD1	0.450556	0.122326
QSER1	QSER1	0.450495	0.122383
PPP4R3A	PPP4R3A	0.450486	0.122391
HSP90AB1	HSP90AB1	0.450425	0.122448
EHMT2	EHMT2	0.450413	0.122459
KIR2DS5	KIR2DS5	0.450278	0.122585
LINC00635	LINC00635	0.450218	0.122641
SLFN11	SLFN11	0.450146	0.122708
CA5BP1	CA5BP1	0.450102	0.12275
MEIOB	MEIOB	0.450017	0.122829
PARP8	PARP8	0.449487	0.123324
CHCHD2	CHCHD2	0.449172	0.12362
PGD	PGD	0.449111	0.123677
TDRD12	TDRD12	0.448862	0.123911
PLK3	PLK3	0.448722	0.124043
MKS1	MKS1	0.448477	0.124273
FLOT2	FLOT2	0.448132	0.124598
MFAP1	MFAP1	0.448117	0.124613
TANGO6	TANGO6	0.447974	0.124747
N4BP1	N4BP1	0.447949	0.124771
LIAS	LIAS	0.447865	0.124851
PITPNB	PITPNB	0.447785	0.124926
LIMS2	LIMS2	0.447733	0.124975
ARG2	ARG2	0.447579	0.125121
PHC1	PHC1	0.447575	0.125124
CCDC102A	CCDC102A	0.4472	0.12548
KAT5	KAT5	0.447079	0.125594
MS4A12	MS4A12	0.447042	0.12563
MSRB3	MSRB3	0.447023	0.125647
ANKRD55	ANKRD55	0.446964	0.125703
CCDC163	CCDC163	0.446907	0.125757
C21orf91	C21ORF91	0.446855	0.125807
SYT1	SYT1	0.446576	0.126072
RAI14	RAI14	0.446472	0.126171
GADD45A	GADD45A	0.446361	0.126277
CMTR1	CMTR1	0.446154	0.126473
GNAI3	GNAI3	0.446024	0.126598
ZNF473	ZNF473	0.445707	0.1269
SERPINF1	SERPINF1	0.445655	0.12695
RPS4X	RPS4X	0.445627	0.126977
EXD1	EXD1	0.445515	0.127084
CPSF4	CPSF4	0.445394	0.127199
LINC02693	LINC02693	0.445313	0.127276
JMJD1C	JMJD1C	0.445207	0.127379
BCR	BCR	0.445173	0.127411
NGFR	NGFR	0.44507	0.12751
PSMD13	PSMD13	0.444919	0.127654
AMIGO2	AMIGO2	0.444868	0.127703
POM121L9P	POM121L9P	0.444856	0.127714
GATAD1	GATAD1	0.444855	0.127715
SBF2-AS1	SBF2-AS1	0.444804	0.127764
KPNB1	KPNB1	0.444644	0.127918
OR10A4	OR10A4	0.444439	0.128115
PDGFB	PDGFB	0.44441	0.128142
GPKOW	GPKOW	0.444379	0.128173
CTSO	CTSO	0.44414	0.128402
MARCHF10	MARCHF10	0.444097	0.128444
GALNT14	GALNT14	0.444075	0.128465
NME2	NME2	0.444038	0.128501
ITPRIPL1	ITPRIPL1	0.443972	0.128564
IFT74	IFT74	0.443971	0.128565
CD8B	CD8B	0.443869	0.128663
MRPL20-AS1	MRPL20-AS1	0.443863	0.128669
MLST8	MLST8	0.443861	0.128671
MRPL37	MRPL37	0.443751	0.128777
BIRC7	BIRC7	0.443556	0.128966
UBE2S	UBE2S	0.44339	0.129125
DPH2	DPH2	0.44337	0.129145
MRPS18B	MRPS18B	0.443294	0.129218
SMARCE1	SMARCE1	0.443284	0.129228
PRM1	PRM1	0.443184	0.129325
PKHD1	PKHD1	0.443113	0.129393
CATSPERG	CATSPERG	0.443076	0.129429
FAM168A	FAM168A	0.443075	0.12943
SMOX	SMOX	0.443006	0.129497
BEND7	BEND7	0.443005	0.129498
YBEY	YBEY	0.442938	0.129562
TAF1L	TAF1L	0.442877	0.129621
KPNA2	KPNA2	0.442714	0.12978
STMN1	STMN1	0.442539	0.129949
LAS1L	LAS1L	0.442527	0.129961
WDR33	WDR33	0.442454	0.130032
SFXN1	SFXN1	0.442361	0.130122
ZNF775	ZNF775	0.442356	0.130127
CD151	CD151	0.442304	0.130178
BRD3OS	BRD3OS	0.442062	0.130413
SEMA3G	SEMA3G	0.442057	0.130418
PLPP1	PLPP1	0.442013	0.13046
ALLC	ALLC	0.441907	0.130563
MPI	MPI	0.441903	0.130568
PUM3	PUM3	0.441856	0.130613
BBS4	BBS4	0.441855	0.130615
BLID	BLID	0.441853	0.130616
LRRC70	LRRC70	0.441842	0.130627
GPAT3	GPAT3	0.441822	0.130646
FBXO15	FBXO15	0.441777	0.13069
GBA3	GBA3	0.441717	0.130749
FGGY	FGGY	0.441666	0.130798
CEP57	CEP57	0.441391	0.131066
DDHD2	DDHD2	0.441258	0.131196
MRPL11	MRPL11	0.441124	0.131327
KRTAP3-2	KRTAP3-2	0.441121	0.13133
LOC93463	LOC93463	0.441082	0.131368
TTPAL	TTPAL	0.440897	0.131548
FBXW4	FBXW4	0.440697	0.131745
BUB3	BUB3	0.440669	0.131772
MTHFD1L	MTHFD1L	0.44028	0.132153
WDR81	WDR81	0.44019	0.132242
CSDE1	CSDE1	0.440104	0.132326
CLIC4	CLIC4	0.440071	0.132358
ELK4	ELK4	0.439879	0.132547
NUDT18	NUDT18	0.439838	0.132587
SLC35F2	SLC35F2	0.439753	0.13267
PREX1	PREX1	0.439648	0.132774
FSIP1	FSIP1	0.439186	0.13323
SUSD4	SUSD4	0.439169	0.133246
KCTD5	KCTD5	0.438935	0.133477
DNAJC18	DNAJC18	0.438668	0.13374
DHX30	DHX30	0.43846	0.133946
DCUN1D5	DCUN1D5	0.438221	0.134184
ABCF1	ABCF1	0.438192	0.134212
KATNAL2	KATNAL2	0.438179	0.134224
SPOP	SPOP	0.437835	0.134566
FER	FER	0.437756	0.134644
PHB2	PHB2	0.436995	0.135402
DCBLD1	DCBLD1	0.436845	0.135552
GUSBP2	GUSBP2	0.436695	0.135701
NUP160	NUP160	0.436441	0.135955
C6orf99	C6ORF99	0.436432	0.135963
RHBDF2	RHBDF2	0.436409	0.135987
ADSS1	ADSS1	0.436409	0.135987
EIF5A	EIF5A	0.436358	0.136038
WDR24	WDR24	0.436227	0.136169
PPIE	PPIE	0.436172	0.136223
DYNC1LI1	DYNC1LI1	0.436014	0.136381
VPREB1	VPREB1	0.435988	0.136408
FOXK2	FOXK2	0.435908	0.136488
DPH5	DPH5	0.435906	0.13649
GHRHR	GHRHR	0.43586	0.136536
CEP95	CEP95	0.43582	0.136576
MRPL45	MRPL45	0.435713	0.136684
L3MBTL4	L3MBTL4	0.435468	0.13693
SPNS3	SPNS3	0.435443	0.136955
POU4F3	POU4F3	0.435276	0.137122
GPX4	GPX4	0.435156	0.137243
THOC5	THOC5	0.435142	0.137258
GNRH1	GNRH1	0.435116	0.137283
NAP1L2	NAP1L2	0.435102	0.137297
HEATR6	HEATR6	0.435069	0.137331
PQBP1	PQBP1	0.43495	0.137451
GARS1	GARS1	0.434789	0.137612
ECI1	ECI1	0.434603	0.137801
VAX2	VAX2	0.434524	0.13788
WASHC2A	WASHC2A	0.434495	0.137909
BNIP2	BNIP2	0.434466	0.137938
AAMP	AAMP	0.434332	0.138073
PRELID3A	PRELID3A	0.434286	0.13812
AVPR1A	AVPR1A	0.434222	0.138185
MOCS3	MOCS3	0.434163	0.138244
RPS5	RPS5	0.433811	0.138601
HCG18	HCG18	0.433802	0.138609
SRRM2-AS1	SRRM2-AS1	0.43371	0.138703
F2	F2	0.433389	0.139028
MTR	MTR	0.433282	0.139137
MRVI1-AS1	MRVI1-AS1	0.433265	0.139154
UVRAG	UVRAG	0.433244	0.139175
ATL1	ATL1	0.433231	0.139189
TP53	TP53	0.433171	0.139249
DRG2	DRG2	0.432944	0.13948
NINJ1	NINJ1	0.432751	0.139676
SARS1	SARS1	0.432294	0.140142
CHTOP	CHTOP	0.432224	0.140213
ARIH1	ARIH1	0.431824	0.140621
PSMA6	PSMA6	0.431708	0.14074
COQ10A	COQ10A	0.431698	0.14075
C1QTNF12	FAM132A	0.431675	0.140774
GCNT2	GCNT2	0.431641	0.140808
OR51B5	OR51B5	0.431312	0.141145
CZIB	CZIB	0.431308	0.141149
GPNMB	GPNMB	0.431241	0.141219
CDV3	CDV3	0.430771	0.1417
CHTF8	CHTF8	0.430769	0.141702
RIT1	RIT1	0.430502	0.141976
VPS41	VPS41	0.430392	0.14209
HOXC4	HOXC4	0.430347	0.142136
DHX33	DHX33	0.430231	0.142256
SNX2	SNX2	0.430065	0.142426
GPAM	GPAM	0.430063	0.142429
SLC7A5	SLC7A5	0.430052	0.14244
ITPA	ITPA	0.429872	0.142626
BCL2L2	BCL2L2	0.429728	0.142774
KIF17	KIF17	0.429637	0.142868
PNPT1	PNPT1	0.429628	0.142878
LRRIQ1	LRRIQ1	0.429321	0.143195
GPR87	GPR87	0.42928	0.143237
METTL8	METTL8	0.429124	0.143399
GPR62	GPR62	0.429117	0.143406
FAM230B	FAM230B	0.42909	0.143434
CHAF1B	CHAF1B	0.428973	0.143555
LINC01085	LINC01085	0.428947	0.143582
DENND5B	DENND5B	0.428884	0.143647
SMC3	SMC3	0.428821	0.143712
COLGALT1	COLGALT1	0.428808	0.143726
ZNF596	ZNF596	0.428789	0.143746
LPAR1	LPAR1	0.428773	0.143762
ZNF274	ZNF274	0.428701	0.143837
C16orf54	C16ORF54	0.428625	0.143916
AFG1L	AFG1L	0.428432	0.144116
ZNF713	ZNF713	0.428306	0.144247
PDLIM3	PDLIM3	0.428236	0.14432
NAE1	NAE1	0.428205	0.144352
SEC23IP	SEC23IP	0.428179	0.14438
KCNF1	KCNF1	0.428166	0.144393
SYNGR4	SYNGR4	0.428092	0.14447
P3H1	P3H1	0.428068	0.144495
H2AX	H2AFX	0.428013	0.144551
LOC389906	LOC389906	0.42781	0.144763
ZBTB9	ZBTB9	0.427751	0.144825
UBQLN2	UBQLN2	0.427632	0.144949
TBC1D1	TBC1D1	0.427539	0.145045
STRIP1	STRIP1	0.427361	0.145231
DDIT3	DDIT3	0.427265	0.145332
PKM	PKM	0.427256	0.145341
RIMS2	RIMS2	0.427159	0.145443
ALKBH3	ALKBH3	0.427102	0.145501
CIDECP1	CIDECP1	0.427079	0.145526
FDCSP	FDCSP	0.426724	0.145897
WDR26	WDR26	0.426703	0.145919
DEFB125	DEFB125	0.426699	0.145923
CXCL10	CXCL10	0.426685	0.145938
TTLL7	TTLL7	0.426667	0.145957
FAM131C	FAM131C	0.426586	0.146042
PRDM1	PRDM1	0.426539	0.146091
B3GALNT2	B3GALNT2	0.426519	0.146112
NVL	NVL	0.42645	0.146185
KIAA0319	KIAA0319	0.426435	0.1462
PTPN22	PTPN22	0.426407	0.146229
PRMT6	PRMT6	0.426316	0.146325
ZNF547	ZNF547	0.42631	0.146331
GXYLT2	GXYLT2	0.426148	0.146501
SERF1B	SERF1B	0.426055	0.146598
UTP20	UTP20	0.425866	0.146798
SMG7-AS1	SMG7-AS1	0.425862	0.146801
ACTL7B	ACTL7B	0.425834	0.146831
PPP3CC	PPP3CC	0.425784	0.146884
TLR5	TLR5	0.425772	0.146897
SLC9B2	SLC9B2	0.425702	0.14697
EEF1A1	EEF1A1	0.425607	0.14707
ULBP1	ULBP1	0.425582	0.147096
TH	TH	0.42552	0.147161
HPGDS	HPGDS	0.425487	0.147196
MAFG-DT	MAFG-DT	0.425321	0.147372
CCR3	CCR3	0.425312	0.147381
HYOU1	HYOU1	0.425001	0.147708
ARL2BP	ARL2BP	0.424705	0.148022
DKC1	DKC1	0.424704	0.148022
PRDM11	PRDM11	0.424663	0.148066
MPP5	MPP5	0.423983	0.148786
ANKRD16	ANKRD16	0.423952	0.148819
JADE3	JADE3	0.423941	0.14883
CWC27	CWC27	0.423767	0.149015
SIGLEC16	SIGLEC16	0.423692	0.149094
SON	SON	0.423537	0.149259
OSGIN1	OSGIN1	0.42333	0.149479
CYP17A1	CYP17A1	0.423316	0.149494
RPL28	RPL28	0.423249	0.149565
MIB1	MIB1	0.423165	0.149655
CCZ1B	CCZ1B	0.423109	0.149714
SLC35A2	SLC35A2	0.423025	0.149804
SNRPC	SNRPC	0.422857	0.149983
RTL5	RTL5	0.422644	0.15021
INSC	INSC	0.422501	0.150363
FOXL2	FOXL2	0.422489	0.150376
NANOS1	NANOS1	0.422431	0.150437
SOCS7	SOCS7	0.422343	0.150531
STUM	STUM	0.422293	0.150585
GRK4	GRK4	0.422194	0.150691
VIM	VIM	0.422184	0.150701
CD83	CD83	0.422062	0.150832
PDLIM2	PDLIM2	0.421847	0.151062
MYO1H	MYO1H	0.421835	0.151075
MAF	MAF	0.421821	0.15109
FAM86C1	FAM86C1	0.421678	0.151243
LINC01118	LINC01118	0.421609	0.151318
IDH3B	IDH3B	0.421591	0.151336
FSD1	FSD1	0.421498	0.151436
DCAF4	DCAF4	0.421498	0.151436
PER3	PER3	0.421282	0.151668
ECI2	ECI2	0.421234	0.15172
CHID1	CHID1	0.421208	0.151747
DLX1	DLX1	0.421005	0.151966
SLC6A9	SLC6A9	0.420933	0.152043
C15orf40	C15ORF40	0.420627	0.152372
AGBL4	AGBL4	0.420526	0.152481
UBTD2	UBTD2	0.420512	0.152496
SRR	SRR	0.420502	0.152507
DCBLD2	DCBLD2	0.420493	0.152517
KLHL18	KLHL18	0.420365	0.152655
PCSK1N	PCSK1N	0.420237	0.152793
PRPF31	PRPF31	0.420139	0.152899
CCDC40	CCDC40	0.420068	0.152975
CBL	CBL	0.419826	0.153237
LOC403312	LOC403312	0.419628	0.153451
HARS1	HARS1	0.419432	0.153663
GPBP1	GPBP1	0.419415	0.153681
ANKRD6	ANKRD6	0.419323	0.153781
PWP2	PWP2	0.419252	0.153859
FKBP1B	FKBP1B	0.419208	0.153906
DENR	DENR	0.419013	0.154117
AOC4P	AOC4P	0.418868	0.154275
MRE11	MRE11A	0.418866	0.154277
CMTM3	CMTM3	0.418837	0.154308
BIRC2	BIRC2	0.41881	0.154337
CD69	CD69	0.418775	0.154375
PTPRC	PTPRC	0.418734	0.15442
LINC00525	LINC00525	0.418611	0.154554
SLC39A7	SLC39A7	0.418598	0.154569
AKAP4	AKAP4	0.41845	0.154729
VARS2	VARS2	0.418314	0.154877
ARNT2	ARNT2	0.418187	0.155015
ADAMTS2	ADAMTS2	0.418104	0.155106
CDPF1	CDPF1	0.418035	0.155181
TLCD5	TLCD5	0.417963	0.15526
CYP2U1	CYP2U1	0.417902	0.155326
CYP2E1	CYP2E1	0.417703	0.155543
BCKDK	BCKDK	0.4177	0.155546
CLTC	CLTC	0.417529	0.155733
ZFAND2A	ZFAND2A	0.41744	0.15583
MYEF2	MYEF2	0.417337	0.155943
ADSL	ADSL	0.417274	0.156011
DCDC1	DCDC1	0.416868	0.156457
SOCS3	SOCS3	0.416793	0.156538
NDUFV1	NDUFV1	0.416625	0.156723
RECQL5	RECQL5	0.416485	0.156877
CST9L	CST9L	0.416301	0.157079
PPIL1	PPIL1	0.416265	0.157118
SLC12A4	SLC12A4	0.416173	0.157219
ZNF568	ZNF568	0.416082	0.157319
PCNX4	PCNX4	0.416014	0.157394
ATP6AP1L	ATP6AP1L	0.415768	0.157665
ALPG	ALPPL2	0.415261	0.158223
BCAS2	BCAS2	0.415243	0.158243
EMILIN1	EMILIN1	0.415234	0.158254
GRB2	GRB2	0.415189	0.158303
NKAP	NKAP	0.415145	0.158352
MARCHF5	MARCHF5	0.415119	0.158381
NDUFB10	NDUFB10	0.415038	0.15847
CBFB	CBFB	0.415021	0.158489
ROCK1	ROCK1	0.414882	0.158642
EIF1	EIF1	0.414689	0.158856
VRK2	VRK2	0.414551	0.159009
RBM23	RBM23	0.414457	0.159113
RPL10	RPL10	0.414455	0.159115
PTGER2	PTGER2	0.414448	0.159123
SPRYD3	SPRYD3	0.414368	0.159211
PPRC1	PPRC1	0.414283	0.159306
OTUD7A	OTUD7A	0.414164	0.159438
MED19	MED19	0.414111	0.159496
HBE1	HBE1	0.414001	0.159618
TIMP2	TIMP2	0.413705	0.159947
SMNDC1	SMNDC1	0.413596	0.160069
LINC00323	LINC00323	0.413545	0.160125
GTF2B	GTF2B	0.413388	0.1603
ACTG1	ACTG1	0.413387	0.160301
AJAP1	AJAP1	0.413329	0.160365
CGRRF1	CGRRF1	0.413315	0.160381
PRKAR1A	PRKAR1A	0.41324	0.160465
DDX31	DDX31	0.41315	0.160565
LIPC	LIPC	0.413052	0.160674
PLK2	PLK2	0.412967	0.160768
FSCN1	FSCN1	0.412809	0.160945
SAA4	SAA4	0.412797	0.160958
SLC4A11	SLC4A11	0.412749	0.161012
ZFP2	ZFP2	0.412642	0.161131
TMEM123	TMEM123	0.41264	0.161133
PRDX1	PRDX1	0.412564	0.161219
ZNF285	ZNF285	0.412472	0.161321
PRDM8	PRDM8	0.412362	0.161445
KSR2	KSR2	0.412237	0.161584
IFNA2	IFNA2	0.412171	0.161658
CCDC144B	CCDC144B	0.412149	0.161683
PAOX	PAOX	0.411694	0.162193
TAF1D	TAF1D	0.411518	0.16239
POLR2C	POLR2C	0.411487	0.162425
C5orf49	C5ORF49	0.411399	0.162523
FGA	FGA	0.411394	0.162529
SPINK6	SPINK6	0.411294	0.162642
GRK2	ADRBK1	0.411285	0.162652
ADSS2	ADSS2	0.4112	0.162747
F8	F8	0.411165	0.162786
PDIA3	PDIA3	0.411141	0.162814
NPEPPS	NPEPPS	0.411121	0.162836
SLC4A1	SLC4A1	0.411117	0.16284
IL1B	IL1B	0.411081	0.162881
SEMA3A	SEMA3A	0.411072	0.162891
PDGFRB	PDGFRB	0.411007	0.162965
MIEF1	MIEF1	0.410958	0.16302
DCUN1D3	DCUN1D3	0.410955	0.163022
FPR2	FPR2	0.410898	0.163087
SCRN3	SCRN3	0.410737	0.163268
BLVRA	BLVRA	0.41071	0.163298
FASLG	FASLG	0.410658	0.163357
BEX1	BEX1	0.410579	0.163446
RAD51B	RAD51B	0.410579	0.163446
CCDC124	CCDC124	0.410569	0.163457
IRF1	IRF1	0.410539	0.163491
NAP1L1	NAP1L1	0.410487	0.163549
PARP2	PARP2	0.41045	0.163591
NSUN4	NSUN4	0.410376	0.163675
GPSM3	GPSM3	0.410264	0.163802
ANKRD29	ANKRD29	0.410037	0.164058
CERS4	CERS4	0.410013	0.164085
BICD1	BICD1	0.410011	0.164087
SOX14	SOX14	0.409881	0.164234
VPS11	VPS11	0.409876	0.16424
HOXB2	HOXB2	0.409795	0.164331
SMG9	SMG9	0.409765	0.164366
TXNDC15	TXNDC15	0.409694	0.164445
PPP2R5E	PPP2R5E	0.409689	0.164452
KLLN	KLLN	0.409561	0.164597
OXCT1	OXCT1	0.409202	0.165003
AP2B1	AP2B1	0.409192	0.165014
GRSF1	GRSF1	0.409183	0.165024
FAM204A	FAM204A	0.409147	0.165065
SEZ6L	SEZ6L	0.409006	0.165226
NSUN5	NSUN5	0.408988	0.165246
PPP1CA	PPP1CA	0.408961	0.165277
INTS11	CPSF3L	0.408776	0.165487
PPM1D	PPM1D	0.408557	0.165736
SCARF2	SCARF2	0.408531	0.165765
GPM6B	GPM6B	0.408517	0.165781
ACTR10	ACTR10	0.408225	0.166114
MRPS9	MRPS9	0.408149	0.1662
LINC00334	LINC00334	0.408049	0.166314
LAPTM5	LAPTM5	0.408014	0.166354
TEPP	TEPP	0.408012	0.166356
RPAP2	RPAP2	0.407897	0.166487
IL19	IL19	0.407868	0.16652
NUDT17	NUDT17	0.407793	0.166605
SCN9A	SCN9A	0.407791	0.166609
TOR3A	TOR3A	0.40779	0.166609
EGR3	EGR3	0.407737	0.166669
ZNF618	ZNF618	0.407633	0.166788
MAP4K4	MAP4K4	0.407155	0.167334
ANKRD28	ANKRD28	0.407093	0.167406
C16orf87	C16ORF87	0.407052	0.167453
WDR7	WDR7	0.406883	0.167646
NAA10	NAA10	0.406799	0.167742
MYO5A	MYO5A	0.406715	0.167839
MEOX1	MEOX1	0.406549	0.168029
RSL24D1	RSL24D1	0.406443	0.168151
DCAF5	DCAF5	0.406332	0.168279
PRKDC	PRKDC	0.405949	0.168718
EIF4G2	EIF4G2	0.405838	0.168847
PCDHA3	PCDHA3	0.405831	0.168854
CLUL1	CLUL1	0.405766	0.168929
AP5Z1	AP5Z1	0.405682	0.169026
PPM1F	PPM1F	0.405678	0.169031
NFATC2	NFATC2	0.40553	0.169201
ANKMY2	ANKMY2	0.405528	0.169204
PRPH	PRPH	0.405513	0.169221
RIPPLY2	RIPPLY2	0.405496	0.16924
AURKC	AURKC	0.405298	0.169469
SLC38A5	SLC38A5	0.405215	0.169564
KCNQ1OT1	KCNQ1OT1	0.405031	0.169777
PSMD6	PSMD6	0.404893	0.169936
ZC2HC1A	ZC2HC1A	0.404889	0.169941
HHAT	HHAT	0.404878	0.169953
TRIP12	TRIP12	0.404814	0.170027
NOBOX	NOBOX	0.404551	0.170332
ECSCR	ECSCR	0.404359	0.170554
POLG2	POLG2	0.404216	0.17072
WDR91	WDR91	0.40419	0.17075
SEC14L5	SEC14L5	0.404115	0.170837
MTNR1B	MTNR1B	0.40399	0.170982
UTP11	UTP11	0.403873	0.171118
CP	CP	0.403765	0.171243
CXorf40A	CXORF40A	0.403614	0.171418
ZNF543	ZNF543	0.403308	0.171774
SOX4	SOX4	0.403171	0.171934
CFAP298	CFAP298	0.403096	0.172021
UXS1	UXS1	0.403035	0.172092
RELA	RELA	0.402989	0.172146
KLF15	KLF15	0.402908	0.17224
TREM2	TREM2	0.402874	0.172279
FAM76B	FAM76B	0.402851	0.172307
HSD17B1	HSD17B1	0.402836	0.172324
DSEL	DSEL	0.402809	0.172355
ASAH2B	ASAH2B	0.40276	0.172413
NEK9	NEK9	0.402698	0.172485
RTRAF	RTRAF	0.402653	0.172538
FARSA	FARSA	0.402566	0.17264
SCO1	SCO1	0.402501	0.172715
ATXN3	ATXN3	0.402451	0.172774
CYLD	CYLD	0.402447	0.172778
GART	GART	0.402357	0.172883
LOXL3	LOXL3	0.401977	0.173328
E2F7	E2F7	0.401893	0.173427
CABP7	CABP7	0.401841	0.173488
MPZL1	MPZL1	0.401752	0.173592
SYCE2	SYCE2	0.401714	0.173635
KIF6	KIF6	0.401628	0.173737
ARIH2	ARIH2	0.401386	0.17402
RCSD1	RCSD1	0.401299	0.174123
USP39	USP39	0.401145	0.174304
PDF	PDF	0.400694	0.174833
ZNF497	ZNF497	0.400667	0.174865
PSTK	PSTK	0.400662	0.174872
SLF2	SLF2	0.400607	0.174935
NTN5	NTN5	0.40054	0.175015
TRIP11	TRIP11	0.400375	0.17521
ZIC5	ZIC5	0.400315	0.17528
APEX2	APEX2	0.400287	0.175314
CDKN2AIPNL	CDKN2AIPNL	0.400284	0.175316
EFTUD2	EFTUD2	0.400245	0.175363
LRFN4	LRFN4	0.400242	0.175366
OXR1	OXR1	0.400217	0.175396
FBXL18	FBXL18	0.399932	0.175732
R3HDM4	R3HDM4	0.399847	0.175832
FAR1	FAR1	0.399659	0.176054
CEP85	CEP85	0.399536	0.1762
EFCC1	EFCC1	0.399437	0.176317
NRDC	NRDC	0.399382	0.176382
TRNP1	TRNP1	0.399355	0.176414
BCL9L	BCL9L	0.399354	0.176415
BLOC1S2	BLOC1S2	0.399346	0.176425
RTCB	RTCB	0.399288	0.176494
SIRPG	SIRPG	0.399206	0.176591
GNRH2	GNRH2	0.399189	0.176611
RASSF2	RASSF2	0.399148	0.176659
RBM28	RBM28	0.399041	0.176786
KLHL32	KLHL32	0.398783	0.177092
MRFAP1L1	MRFAP1L1	0.398633	0.17727
LMO2	LMO2	0.398612	0.177295
TAS2R3	TAS2R3	0.398513	0.177413
SRRM5	SRRM5	0.398471	0.177462
TCAM1P	TCAM1P	0.398443	0.177495
LENG1	LENG1	0.398338	0.177621
TIA1	TIA1	0.398325	0.177635
PGM2	PGM2	0.398295	0.177671
ZFAS1	ZFAS1	0.398125	0.177873
STIM1	STIM1	0.398124	0.177876
TP53BP2	TP53BP2	0.398093	0.177911
CYB5D1	CYB5D1	0.398053	0.17796
BTG1	BTG1	0.398052	0.17796
NRP2	NRP2	0.398005	0.178016
KCNU1	KCNU1	0.398003	0.178019
RRN3	RRN3	0.397973	0.178055
HBG2	HBG2	0.397892	0.178151
FNDC5	FNDC5	0.397757	0.178312
HS3ST6	HS3ST6	0.39768	0.178404
ARNTL2	ARNTL2	0.397625	0.178469
RING1	RING1	0.397439	0.178691
CNGB3	CNGB3	0.397419	0.178715
ZNF516	ZNF516	0.397275	0.178886
CPSF7	CPSF7	0.397128	0.179063
SCG3	SCG3	0.397095	0.179102
AMPD2	AMPD2	0.397043	0.179164
GCH1	GCH1	0.397034	0.179175
MDC1	MDC1	0.396961	0.179262
FZD8	FZD8	0.396924	0.179307
YAP1	YAP1	0.396852	0.179393
TEX43	TEX43	0.396725	0.179544
IL1RL2	IL1RL2	0.396684	0.179594
DUOXA1	DUOXA1	0.396559	0.179743
HMGA2	HMGA2	0.396552	0.179752
APP	APP	0.396483	0.179835
TMEM59L	TMEM59L	0.396374	0.179966
HMGN4	HMGN4	0.396317	0.180033
ANKS1B	ANKS1B	0.396194	0.180181
CTRB1	CTRB1	0.396161	0.180221
C14orf178	C14ORF178	0.396092	0.180303
UBE2L3	UBE2L3	0.396086	0.180311
VPREB3	VPREB3	0.396031	0.180377
PGS1	PGS1	0.396025	0.180384
C2orf81	C2ORF81	0.39583	0.180618
APOM	APOM	0.395769	0.180691
CS	CS	0.39576	0.180702
NEGR1	NEGR1	0.395591	0.180905
CPSF2	CPSF2	0.395502	0.181012
POLR3K	POLR3K	0.395476	0.181044
EPHA2	EPHA2	0.3954	0.181135
RPL5	RPL5	0.395362	0.181181
SAAL1	SAAL1	0.395253	0.181312
SOX2	SOX2	0.39524	0.181327
MTSS2	MTSS2	0.395209	0.181366
FLJ30679	FLJ30679	0.395152	0.181434
SNHG12	SNHG12	0.39504	0.181569
PAF1	PAF1	0.394978	0.181643
TERF2	TERF2	0.394973	0.18165
RPS10	RPS10	0.394699	0.181981
BRINP3	BRINP3	0.394698	0.181981
CD34	CD34	0.394691	0.18199
SLC9A1	SLC9A1	0.394652	0.182037
CTIF	CTIF	0.394584	0.182119
CCDC22	CCDC22	0.394553	0.182156
COL28A1	COL28A1	0.394453	0.182278
CDKN3	CDKN3	0.394423	0.182313
DOCK7	DOCK7	0.394342	0.182411
ANKRD31	ANKRD31	0.394206	0.182576
LLGL1	LLGL1	0.394179	0.182609
PANX1	PANX1	0.394132	0.182665
RLN2	RLN2	0.394065	0.182747
DHDH	DHDH	0.394016	0.182805
C11orf74	C11ORF74	0.39389	0.182959
ZNF483	ZNF483	0.393709	0.183178
BHLHB9	BHLHB9	0.393566	0.183352
PHOSPHO1	PHOSPHO1	0.393398	0.183555
VWCE	VWCE	0.393307	0.183666
MMGT1	MMGT1	0.393288	0.183688
FERMT3	FERMT3	0.393287	0.18369
BBOF1	BBOF1	0.392961	0.184087
LRRC20	LRRC20	0.392791	0.184293
RHOD	RHOD	0.392651	0.184463
SRRD	SRRD	0.392553	0.184583
CARS1	CARS	0.392506	0.18464
ACTL8	ACTL8	0.392432	0.18473
TBC1D26	TBC1D26	0.392401	0.184768
MIR2052HG	MIR2052HG	0.392355	0.184824
PLD6	PLD6	0.392277	0.184919
PPP6R3	PPP6R3	0.391917	0.185359
NIP7	NIP7	0.391916	0.18536
GPM6A	GPM6A	0.391886	0.185396
PRCC	PRCC	0.391884	0.185399
C1orf122	C1ORF122	0.391818	0.18548
NPAS1	NPAS1	0.391743	0.185572
HDAC8	HDAC8	0.391617	0.185725
PRPF3	PRPF3	0.391451	0.185928
C1orf61	C1ORF61	0.391371	0.186026
H1-1	H1-1	0.391256	0.186167
UNC5A	UNC5A	0.390984	0.1865
PARVB	PARVB	0.390873	0.186636
ZNF257	ZNF257	0.39081	0.186714
INSYN1	INSYN1	0.390791	0.186738
ADAM5	ADAM5	0.390755	0.186781
MYOZ2	MYOZ2	0.390734	0.186807
ELMO2	ELMO2	0.390702	0.186846
CADPS2	CADPS2	0.390654	0.186905
TGIF2	TGIF2	0.390615	0.186953
SBK1	SBK1	0.390519	0.187071
HSF2BP	HSF2BP	0.390487	0.187111
SNTA1	SNTA1	0.390378	0.187244
GPT	GPT	0.390341	0.18729
RFTN1	RFTN1	0.390218	0.187441
ADGRL2	ADGRL2	0.390191	0.187474
PGAM2	PGAM2	0.390073	0.187619
FAM229B	FAM229B	0.389937	0.187787
DYSF	DYSF	0.389789	0.18797
PRKAR2B	PRKAR2B	0.389727	0.188046
DIP2C	DIP2C	0.389695	0.188085
BIRC5	BIRC5	0.389359	0.1885
EZR	EZR	0.389229	0.18866
PWWP3B	PWWP3B	0.389192	0.188706
NAF1	NAF1	0.389136	0.188775
STK33	STK33	0.389095	0.188826
CHAC1	CHAC1	0.389093	0.188829
RRN3P2	RRN3P2	0.388993	0.188952
SIRT1	SIRT1	0.388964	0.188987
OPN1SW	OPN1SW	0.388961	0.188992
MIB2	MIB2	0.388897	0.189071
ADGRE1	ADGRE1	0.388754	0.189248
LINC01551	LINC01551	0.388733	0.189273
FAM95B1	FAM95B1	0.3887	0.189315
DUSP13	DUSP13	0.388662	0.189361
CLDND1	CLDND1	0.388633	0.189397
TKFC	TKFC	0.38857	0.189475
ZNF496	ZNF496	0.388542	0.18951
CYTH2	CYTH2	0.388411	0.189672
MAML2	MAML2	0.388409	0.189674
CFAP36	CFAP36	0.388407	0.189677
C17orf80	C17ORF80	0.388184	0.189953
MAPK1IP1L	MAPK1IP1L	0.387852	0.190366
COA1	COA1	0.387812	0.190416
LOC285097	LOC285097	0.387603	0.190676
ATRNL1	ATRNL1	0.387597	0.190683
PANK2	PANK2	0.387514	0.190786
JMJD7	JMJD7	0.38734	0.191003
BAIAP2	BAIAP2	0.387321	0.191026
ADCY3	ADCY3	0.387275	0.191083
SF3B3	SF3B3	0.387174	0.191209
CGREF1	CGREF1	0.387147	0.191243
CEP112	CEP112	0.387073	0.191335
TEX36-AS1	TEX36-AS1	0.387011	0.191413
DPAGT1	DPAGT1	0.386934	0.191508
GPN1	GPN1	0.386911	0.191536
SNX24	SNX24	0.386802	0.191673
SNAI2	SNAI2	0.386749	0.191739
ZNF326	ZNF326	0.386706	0.191792
BRD2	BRD2	0.386625	0.191893
TFAM	TFAM	0.386595	0.191931
TNS3	TNS3	0.386525	0.192019
NRG1	NRG1	0.386486	0.192068
ANXA8L1	ANXA8L1	0.386454	0.192107
PTENP1	PTENP1	0.386418	0.192152
IL31RA	IL31RA	0.386291	0.192311
PLCG1	PLCG1	0.38615	0.192488
CFP	CFP	0.386014	0.192657
MAP3K6	MAP3K6	0.38601	0.192662
ZNF213	ZNF213	0.385762	0.192973
[truncated: 16,395 more rows]

## Sheet: ST1C
Table S1. Some genes are significantly and positively correlated with in vitro Dispersal Score, related to Figure 3. C) ST1C
probeset	hugo	r-value	r-pvalue	sublist
CYP4F30P	CYP4F30P	0.83709	0.000357816	positive correlation
ING4	ING4	0.833926	0.0003952	positive correlation
PPP1R11	PPP1R11	0.822043	0.000564111	positive correlation
MCTS1	MCTS1	0.821246	0.000577203	positive correlation
FUT8	FUT8	0.804159	0.000920821	positive correlation
CD82	CD82	0.795274	0.00115399	positive correlation
SLC12A6	SLC12A6	0.788568	0.00135885	positive correlation
HEXA	HEXA	0.779698	0.00167237	positive correlation
MAVS	MAVS	0.779315	0.00168709	positive correlation
LRRC8A	LRRC8A	0.772579	0.00196274	positive correlation
LOC439933	LOC439933	0.768515	0.00214531	positive correlation
IFNL1	IFNL1	0.762823	0.00242296	positive correlation
TOM1	TOM1	0.757792	0.00269091	positive correlation
WDR88	WDR88	0.75565	0.00281179	positive correlation
PML	PML	0.753107	0.00296069	positive correlation
RASGRP4	RASGRP4	0.752751	0.00298199	positive correlation
PIGT	PIGT	0.747688	0.00329837	positive correlation
POU3F4	POU3F4	0.743851	0.00355502	positive correlation
KRTAP4-5	KRTAP4-5	0.743064	0.00360946	positive correlation
DNAJB11	DNAJB11	0.742492	0.00364949	positive correlation
SNX12	SNX12	0.741725	0.00370366	positive correlation
PEX16	PEX16	0.7408	0.00376988	positive correlation
RAC2	RAC2	0.734768	0.00422409	positive correlation
ACACB	ACACB	0.734622	0.00423562	positive correlation
SKP1	SKP1	0.733664	0.00431159	positive correlation
CACNA1H	CACNA1H	0.732368	0.00441613	positive correlation
RPN2	RPN2	0.728176	0.00476761	positive correlation
SPPL2A	SPPL2A	0.727283	0.00484524	positive correlation
RNF150	RNF150	0.726897	0.00487907	positive correlation
DDX41	DDX41	0.725922	0.00496532	positive correlation
PANX3	PANX3	0.725475	0.00500528	positive correlation
H6PD	H6PD	0.725119	0.00503729	positive correlation
DAD1	DAD1	0.72287	0.00524295	positive correlation
VCP	VCP	0.721587	0.0053632	positive correlation
TSG101	TSG101	0.719211	0.00559142	positive correlation
CXorf58	CXORF58	0.719058	0.00560642	positive correlation
VWA7	VWA7	0.716409	0.00587014	positive correlation
STN1	STN1	0.716104	0.00590107	positive correlation
RRAGA	RRAGA	0.715926	0.00591924	positive correlation
TMEM154	TMEM154	0.71585	0.005927	positive correlation
TSPAN18	TSPAN18	0.714355	0.00608105	positive correlation
GBP2	GBP2	0.710951	0.00644349	positive correlation
CRLF2	CRLF2	0.710879	0.00645125	positive correlation
EEF1AKNMT	EEF1AKNMT	0.708905	0.00666909	positive correlation
TPP1	TPP1	0.706266	0.00696897	positive correlation
MLF1	MLF1	0.706259	0.00696973	positive correlation
IKBKG	IKBKG	0.704573	0.00716669	positive correlation
MEI1	MEI1	0.704433	0.00718318	positive correlation
ACTN1	ACTN1	0.704229	0.00720743	positive correlation
SCFD2	SCFD2	0.703769	0.00726206	positive correlation
PCYT1A	PCYT1A	0.701757	0.00750504	positive correlation
ATP6V1E1	ATP6V1E1	0.699469	0.00778886	positive correlation
RABGGTA	RABGGTA	0.699065	0.00783986	positive correlation
MAGT1	MAGT1	0.699006	0.00784731	positive correlation
ANKRD34C	ANKRD34C	0.696957	0.00810981	positive correlation
FAXDC2	FAXDC2	0.695448	0.00830733	positive correlation
DNTTIP1	DNTTIP1	0.690579	0.00897005	positive correlation
GALNT9	GALNT9	0.68984	0.00907405	positive correlation
SLC9A8	SLC9A8	0.689563	0.00911328	positive correlation
SYS1	SYS1	0.688343	0.0092874	positive correlation
PSME2	PSME2	0.6883	0.00929361	positive correlation
SYNJ2BP	SYNJ2BP	0.685289	0.00973476	positive correlation
FMNL3	FMNL3	0.682063	0.0102247	positive correlation
LGALS9	LGALS9	0.680416	0.010482	positive correlation
IFI6	IFI6	0.679209	0.0106736	positive correlation
MRPS6	MRPS6	0.678747	0.0107477	positive correlation
LEPROT	LEPROT	0.676737	0.0110744	positive correlation
OASL	OASL	0.674394	0.0114647	positive correlation
NAV1	NAV1	0.673912	0.0115462	positive correlation
SNX32	SNX32	0.673069	0.01169	positive correlation
ARAF	ARAF	0.672482	0.0117907	positive correlation
MTSS1	MTSS1	0.672389	0.0118069	positive correlation
IL23A	IL23A	0.672049	0.0118657	positive correlation
STOML1	STOML1	0.671229	0.0120082	positive correlation
FKBP2	FKBP2	0.669021	0.0123988	positive correlation
MORC2-AS1	MORC2-AS1	0.666742	0.012812	positive correlation
FITM1	FITM1	0.666484	0.0128595	positive correlation
ABCG1	ABCG1	0.666351	0.012884	positive correlation
RUNX1	RUNX1	0.665592	0.0130243	positive correlation
MFSD11	MFSD11	0.665304	0.0130779	positive correlation
DNASE1L1	DNASE1L1	0.665208	0.0130959	positive correlation
DPH6	DPH6	0.664658	0.0131988	positive correlation
MAFG	MAFG	0.663628	0.0133932	positive correlation
THRAP3	THRAP3	0.663209	0.0134729	positive correlation
CTSA	CTSA	0.662629	0.0135838	positive correlation
RTP4	RTP4	0.662301	0.0136468	positive correlation
TINF2	TINF2	0.662087	0.0136881	positive correlation
IFIT3	IFIT3	0.661627	0.0137769	positive correlation
RAB9A	RAB9A	0.661006	0.0138978	positive correlation
GRN	GRN	0.660107	0.014074	positive correlation
TMEM17	TMEM17	0.659876	0.0141195	positive correlation
TARS2	TARS2	0.657666	0.014561	positive correlation
TMX2	TMX2	0.657596	0.0145752	positive correlation
PABPC4L	PABPC4L	0.65663	0.0147716	positive correlation
OR10A4	OR10A4	0.656564	0.0147851	positive correlation
TFIP11	TFIP11	0.656477	0.0148029	positive correlation
CCNDBP1	CCNDBP1	0.655695	0.0149635	positive correlation
MAP3K1	MAP3K1	0.655518	0.0149999	positive correlation
ADAL	ADAL	0.652986	0.0155301	positive correlation
PIGG	PIGG	0.652145	0.0157094	positive correlation
KNCN	KNCN	0.650483	0.0160678	positive correlation
TM9SF1	TM9SF1	0.650059	0.0161603	positive correlation
ERAP1	ERAP1	0.649231	0.0163421	positive correlation
SMPX	SMPX	0.649027	0.016387	positive correlation
ACOT4	ACOT4	0.648971	0.0163994	positive correlation
RANBP3L	RANBP3L	0.648461	0.0165124	positive correlation
SEC63	SEC63	0.647722	0.0166772	positive correlation
NSUN3	NSUN3	0.64764	0.0166956	positive correlation
AMPD3	AMPD3	0.646543	0.0169425	positive correlation
DIRC1	DIRC1	0.646193	0.0170219	positive correlation
UBE2R2	UBE2R2	0.646004	0.0170647	positive correlation
G6PD	G6PD	0.643298	0.0176892	positive correlation
GART	GART	0.642884	0.0177861	positive correlation
TBC1D22A	TBC1D22A	0.6422	0.0179472	positive correlation
SPTB	SPTB	0.641321	0.0181559	positive correlation
ABCB7	ABCB7	0.641269	0.0181684	positive correlation
HLA-DRB1	HLA-DRB1	0.640987	0.0182357	positive correlation
PACSIN2	PACSIN2	0.640629	0.0183215	positive correlation
TAT	TAT	0.639871	0.0185041	positive correlation
IDH3G	IDH3G	0.639289	0.0186452	positive correlation
HCRTR1	HCRTR1	0.639193	0.0186686	positive correlation
RAB7B	RAB7B	0.638549	0.0188257	positive correlation
CTSD	CTSD	0.637065	0.0191921	positive correlation
ZFPL1	ZFPL1	0.636918	0.0192285	positive correlation
SLC25A5	SLC25A5	0.636906	0.0192316	positive correlation
NXT2	NXT2	0.635128	0.0196779	positive correlation
GBP1	GBP1	0.634225	0.0199075	positive correlation
COG4	COG4	0.63399	0.0199674	positive correlation
TOGARAM2	TOGARAM2	0.633535	0.0200843	positive correlation
RASGRF1	RASGRF1	0.633067	0.0202047	positive correlation
RNH1	RNH1	0.632382	0.0203821	positive correlation
KLF1	KLF1	0.631639	0.0205758	positive correlation
NMRAL2P	NMRAL2P	0.630706	0.0208211	positive correlation
GBA	GBA	0.630295	0.02093	positive correlation
LINC01465	LINC01465	0.630132	0.0209732	positive correlation
SLC41A3	SLC41A3	0.629938	0.0210247	positive correlation
POGLUT1	POGLUT1	0.628884	0.0213064	positive correlation
ACKR1	ACKR1	0.628576	0.0213892	positive correlation
LOC285095	LOC285095	0.628524	0.0214031	positive correlation
GATA3	GATA3	0.628512	0.0214066	positive correlation
POU1F1	POU1F1	0.627828	0.0215913	positive correlation
AKR1C4	AKR1C4	0.627783	0.0216036	positive correlation
PDZD11	PDZD11	0.627435	0.0216982	positive correlation
PRSS37	PRSS37	0.627133	0.0217805	positive correlation
AIF1	AIF1	0.626799	0.021872	positive correlation
CST9	CST9	0.626649	0.021913	positive correlation
VPS11	VPS11	0.626486	0.0219576	positive correlation
B3GALT4	B3GALT4	0.626332	0.0220002	positive correlation
GNG2	GNG2	0.626075	0.0220707	positive correlation
TIMMDC1	TIMMDC1	0.625867	0.0221282	positive correlation
HCCS	HCCS	0.625803	0.022146	positive correlation
NRP1	NRP1	0.624828	0.0224167	positive correlation
PELI2	PELI2	0.62479	0.0224273	positive correlation
SCAMP2	SCAMP2	0.624774	0.0224318	positive correlation
UGT3A1	UGT3A1	0.624718	0.0224473	positive correlation
FMO9P	FMO9P	0.624623	0.022474	positive correlation
SSTR4	SSTR4	0.623695	0.0227341	positive correlation
PTPRH	PTPRH	0.623649	0.0227471	positive correlation
RHD	RHD	0.623279	0.0228519	positive correlation
PSME1	PSME1	0.623039	0.0229197	positive correlation
BABAM2	BABAM2	0.622226	0.023151	positive correlation
APOD	APOD	0.621257	0.0234292	positive correlation
MR1	MR1	0.621212	0.023442	positive correlation
UBE2A	UBE2A	0.621171	0.0234538	positive correlation
CHMP4A	CHMP4A	0.621153	0.0234591	positive correlation
TXNDC11	TXNDC11	0.619805	0.0238502	positive correlation
WBP2	WBP2	0.619755	0.023865	positive correlation
DCSTAMP	DCSTAMP	0.6182	0.0243224	positive correlation
PADI1	PADI1	0.617564	0.0245114	positive correlation
DCAF8	DCAF8	0.617047	0.0246657	positive correlation
CDK2AP2	CDK2AP2	0.616927	0.0247016	positive correlation
RAB5C	RAB5C	0.616916	0.0247049	positive correlation
RAB5IF	RAB5IF	0.616472	0.0248383	positive correlation
C1QTNF9	C1QTNF9	0.615834	0.0250309	positive correlation
RPS23	RPS23	0.615385	0.0251671	positive correlation
GRAPL	GRAPL	0.614643	0.0253932	positive correlation
HSPA8	HSPA8	0.614635	0.0253956	positive correlation
P4HB	P4HB	0.612905	0.025929	positive correlation
ALG3	ALG3	0.612741	0.0259798	positive correlation
STAT1	STAT1	0.612561	0.0260359	positive correlation
CETN2	CETN2	0.612198	0.0261493	positive correlation
IK	IK	0.611717	0.0263	positive correlation
NIM1K	NIM1K	0.611675	0.026313	positive correlation
DNAH12	DNAH12	0.610813	0.0265845	positive correlation
C14orf119	C14ORF119	0.610579	0.0266588	positive correlation
COX6A2	COX6A2	0.610035	0.0268317	positive correlation
LINC00520	LINC00520	0.608896	0.0271963	positive correlation
ARHGAP23	ARHGAP23	0.608836	0.0272157	positive correlation
HLA-DQB1	HLA-DQB1	0.608667	0.02727	positive correlation
SHC4	SHC4	0.607507	0.0276459	positive correlation
PLPP3	PLPP3	0.607176	0.0277538	positive correlation
FLNC	FLNC	0.606758	0.0278906	positive correlation
ABHD4	ABHD4	0.606076	0.0281146	positive correlation
TAC1	TAC1	0.605396	0.0283394	positive correlation
FADD	FADD	0.605101	0.0284375	positive correlation
EFCAB1	EFCAB1	0.605035	0.0284595	positive correlation
YIPF1	YIPF1	0.605014	0.0284664	positive correlation
SLC32A1	SLC32A1	0.604639	0.0285915	positive correlation
PHF11	PHF11	0.604297	0.0287057	positive correlation
DYDC1	DYDC1	0.6034	0.0290071	positive correlation
PPEF2	PPEF2	0.603387	0.0290114	positive correlation
DDO	DDO	0.603318	0.0290349	positive correlation
FOLR3	FOLR3	0.603129	0.0290986	positive correlation
ARL4D	ARL4D	0.602603	0.0292768	positive correlation
SAV1	SAV1	0.601697	0.0295858	positive correlation
ZNF385D	ZNF385D	0.601181	0.0297628	positive correlation
TSSK4	TSSK4	0.601084	0.0297961	positive correlation
CALHM1	CALHM1	0.60056	0.0299768	positive correlation
EXOC3	EXOC3	0.600405	0.0300306	positive correlation
IFI44L	IFI44L	0.599716	0.0302697	positive correlation
CLCA3P	CLCA3P	0.599431	0.030369	positive correlation
VPS26C	VPS26C	0.599315	0.0304094	positive correlation
TAPBPL	TAPBPL	0.598941	0.0305403	positive correlation
CD80	CD80	0.59888	0.0305615	positive correlation
SBF1	SBF1	0.598053	0.0308523	positive correlation
CDH15	CDH15	0.595422	0.0317911	positive correlation
MYH9	MYH9	0.595199	0.0318716	positive correlation
KRT1	KRT1	0.595075	0.0319167	positive correlation
SERINC3	SERINC3	0.594691	0.0320557	positive correlation
FCER1A	FCER1A	0.593822	0.0323722	positive correlation
BCL9L	BCL9L	0.593007	0.0326711	positive correlation
TRIM40	TRIM40	0.592095	0.0330081	positive correlation
VAMP7	VAMP7	0.591968	0.0330552	positive correlation
PRSS1	PRSS1	0.591728	0.0331444	positive correlation
TMED9	TMED9	0.591649	0.0331738	positive correlation
FAM50A	FAM50A	0.591449	0.0332484	positive correlation
CATSPER1	CATSPER1	0.591314	0.0332987	positive correlation
IRF1-AS1	IRF1-AS1	0.591053	0.0333962	positive correlation
PSMB9	PSMB9	0.590802	0.0334901	positive correlation
DHX8	DHX8	0.590661	0.0335431	positive correlation
FAM30A	KIAA0125	0.590133	0.0337416	positive correlation
NAIF1	NAIF1	0.589928	0.0338188	positive correlation
ANGPTL8	ANGPTL8	0.589306	0.0340542	positive correlation
C16orf78	C16ORF78	0.589051	0.034151	positive correlation
VPS52	VPS52	0.588993	0.0341733	positive correlation
HLA-DRB4	HLA-DRB4	0.588976	0.0341796	positive correlation
NSMCE1	NSMCE1	0.588482	0.0343678	positive correlation
PIGO	PIGO	0.588156	0.0344925	positive correlation
MAS1	MAS1	0.587617	0.0346993	positive correlation
KYAT1	KYAT1	0.587212	0.0348555	positive correlation
SEMA4B	SEMA4B	0.586761	0.0350299	positive correlation
ZNF622	ZNF622	0.585861	0.0353795	positive correlation
EFHC1	EFHC1	0.584758	0.0358118	positive correlation
SLC35A2	SLC35A2	0.584462	0.0359282	positive correlation
DUSP28	DUSP28	0.584132	0.0360586	positive correlation
OR10C1	OR10C1	0.583845	0.0361724	positive correlation
EXOC1	EXOC1	0.583704	0.0362281	positive correlation
ATP6V0A4	ATP6V0A4	0.583542	0.0362924	positive correlation
FYB1	FYB1	0.58343	0.0363371	positive correlation
KIAA1671	KIAA1671	0.583103	0.0364674	positive correlation
FES	FES	0.582886	0.0365539	positive correlation
FIBIN	FIBIN	0.582642	0.0366515	positive correlation
TMEM189-UBE2V1	TMEM189-UBE2V1	0.582584	0.0366748	positive correlation
GEMIN8	GEMIN8	0.581928	0.0369378	positive correlation
APOBEC3G	APOBEC3G	0.58173	0.0370177	positive correlation
PARP14	PARP14	0.581502	0.0371097	positive correlation
LINC01192	LINC01192	0.581501	0.03711	positive correlation
SAMD9L	SAMD9L	0.581258	0.0372083	positive correlation
CFL1	CFL1	0.581082	0.0372797	positive correlation
BDKRB1	BDKRB1	0.581045	0.0372947	positive correlation
PFN4	PFN4	0.580933	0.0373402	positive correlation
ABTB2	ABTB2	0.580842	0.0373769	positive correlation
TMEM50A	TMEM50A	0.580537	0.037501	positive correlation
TNK2	TNK2	0.580513	0.0375106	positive correlation
EMC3	EMC3	0.57991	0.0377568	positive correlation
ARPC5	ARPC5	0.578346	0.0384001	positive correlation
SSR4	SSR4	0.578225	0.0384505	positive correlation
ECE1	ECE1	0.577829	0.0386147	positive correlation
SIAH3	SIAH3	0.577754	0.038646	positive correlation
ZMIZ1	ZMIZ1	0.577519	0.0387439	positive correlation
PI4K2A	PI4K2A	0.577076	0.0389285	positive correlation
GPKOW	GPKOW	0.577072	0.0389304	positive correlation
TSPAN32	TSPAN32	0.576336	0.039239	positive correlation
BET1L	BET1L	0.576317	0.0392469	positive correlation
PRB1	PRB1	0.576215	0.0392898	positive correlation
RNASE7	RNASE7	0.575853	0.0394424	positive correlation
SDHC	SDHC	0.57583	0.039452	positive correlation
ITGAD	ITGAD	0.575496	0.0395934	positive correlation
MAD1L1	MAD1L1	0.574944	0.0398274	positive correlation
DEFB106A	DEFB106A	0.574858	0.0398642	positive correlation
OARD1	OARD1	0.574714	0.0399254	positive correlation
BCAP31	BCAP31	0.57382	0.0403076	positive correlation
DHRS1	DHRS1	0.573312	0.0405258	positive correlation
XAF1	XAF1	0.573231	0.0405603	positive correlation
TSPAN14	TSPAN14	0.572943	0.0406845	positive correlation
C3orf67	C3ORF67	0.572769	0.0407597	positive correlation
CREB3L4	CREB3L4	0.572619	0.0408249	positive correlation
ZFPM2	ZFPM2	0.572531	0.0408629	positive correlation
MLH1	MLH1	0.572291	0.0409667	positive correlation
PSG4	PSG4	0.572184	0.0410133	positive correlation
HAO2	HAO2	0.572114	0.0410437	positive correlation
PSAP	PSAP	0.571868	0.0411505	positive correlation
FOXE1	FOXE1	0.571725	0.0412128	positive correlation
IFIT2	IFIT2	0.571434	0.0413397	positive correlation
WDR44	WDR44	0.570967	0.0415441	positive correlation
EMC4	EMC4	0.570285	0.0418439	positive correlation
CACNG4	CACNG4	0.569084	0.0423756	positive correlation
HLA-DPA1	HLA-DPA1	0.569044	0.0423932	positive correlation
SLC35A5	SLC35A5	0.568254	0.0427455	positive correlation
EFTUD2	EFTUD2	0.568132	0.0428	positive correlation
COL8A2	COL8A2	0.567824	0.0429382	positive correlation
ELOVL5	ELOVL5	0.567736	0.042978	positive correlation
ATP6AP2	ATP6AP2	0.567424	0.0431182	positive correlation
LILRB5	LILRB5	0.566025	0.043751	positive correlation
PKM	PKM	0.565927	0.0437957	positive correlation
TEKT2	TEKT2	0.565811	0.0438485	positive correlation
CRNN	CRNN	0.565549	0.0439682	positive correlation
SAMD9	SAMD9	0.565388	0.0440418	positive correlation
GBAP1	GBAP1	0.565235	0.0441117	positive correlation
SULT1C4	SULT1C4	0.56501	0.0442148	positive correlation
APOL6	APOL6	0.56475	0.0443342	positive correlation
OAS2	OAS2	0.564695	0.0443595	positive correlation
RPS14	RPS14	0.564598	0.0444037	positive correlation
CTXN3	CTXN3	0.564168	0.0446021	positive correlation
TMEM189	TMEM189	0.563667	0.0448334	positive correlation
BHLHE23	BHLHE23	0.562752	0.0452586	positive correlation
BCAN	BCAN	0.562535	0.0453597	positive correlation
SORCS3	SORCS3	0.562296	0.0454716	positive correlation
ENOX2	ENOX2	0.562236	0.0454997	positive correlation
SLC12A7	SLC12A7	0.560845	0.0461537	positive correlation
TP53BP1	TP53BP1	0.560817	0.0461672	positive correlation
PNPLA2	PNPLA2	0.560481	0.0463262	positive correlation
CACNA2D4	CACNA2D4	0.559873	0.0466151	positive correlation
ATP1B4	ATP1B4	0.559684	0.046705	positive correlation
PCDHGB6	PCDHGB6	0.55949	0.0467976	positive correlation
HSD17B2	HSD17B2	0.559332	0.0468734	positive correlation
HLA-G	HLA-G	0.559255	0.04691	positive correlation
ABCF1	ABCF1	0.559103	0.0469831	positive correlation
HBEGF	HBEGF	0.559094	0.0469871	positive correlation
NIT1	NIT1	0.558467	0.047288	positive correlation
TM9SF4	TM9SF4	0.558425	0.0473084	positive correlation
SP110	SP110	0.558385	0.0473276	positive correlation
BST1	BST1	0.557627	0.0476937	positive correlation
SP140L	SP140L	0.557534	0.0477385	positive correlation
DMAC2L	DMAC2L	0.557118	0.0479406	positive correlation
MACF1	MACF1	0.556961	0.0480168	positive correlation
PLS3	PLS3	0.556666	0.0481604	positive correlation
ZMYND8	ZMYND8	0.556343	0.0483181	positive correlation
GRK2	ADRBK1	0.556056	0.0484583	positive correlation
POU5F2	POU5F2	0.555395	0.0487827	positive correlation
GALNT5	GALNT5	0.555377	0.0487916	positive correlation
SEPTIN9	SEPTIN9	0.554378	0.0492848	positive correlation
HHATL	HHATL	0.554322	0.0493129	positive correlation
WDR1	WDR1	0.554119	0.0494134	positive correlation
SCRN2	SCRN2	0.55345	0.0497462	positive correlation
ERBIN	ERBIN	0.553395	0.0497737	positive correlation
SLC24A1	SLC24A1	0.553303	0.0498196	positive correlation
LIPA	LIPA	0.553203	0.0498699	positive correlation
IGBP1	IGBP1	0.553075	0.0499335	positive correlation

## Sheet: ST1D
Table S1. Some genes are significantly and positively correlated with in vivo Dispersal Score, related to Figure 3. D) ST1D
probeset	hugo	r-value	r-pvalue	sublist
RRP12	RRP12	0.90103	2.6236e-05	positive correlation
FAF1	FAF1	0.88924	4.75961e-05	positive correlation
ASCC1	ASCC1	0.878618	7.71114e-05	positive correlation
DDX21	DDX21	0.863387	0.000143292	positive correlation
FRMD8	FRMD8	0.851227	0.000223495	positive correlation
POM121	POM121	0.844456	0.000281598	positive correlation
PORCN	PORCN	0.838025	0.000347325	positive correlation
MFN2	MFN2	0.834535	0.000387765	positive correlation
ACP2	ACP2	0.823507	0.000540667	positive correlation
AHRR	AHRR	0.822719	0.000553194	positive correlation
KIFBP	KIFBP	0.81239	0.000739534	positive correlation
ECD	ECD	0.812365	0.000740046	positive correlation
SEC24C	SEC24C	0.807496	0.000843544	positive correlation
DNAJC6	DNAJC6	0.806701	0.000861477	positive correlation
AGO1	AGO1	0.803875	0.00092764	positive correlation
DAGLB	DAGLB	0.803461	0.000937669	positive correlation
CATSPERD	CATSPERD	0.80083	0.00100337	positive correlation
RLN3	RLN3	0.799313	0.00104287	positive correlation
TTC36	TTC36	0.798838	0.00105548	positive correlation
LHFPL1	LHFPL1	0.797714	0.0010858	positive correlation
LTO1	LTO1	0.797178	0.00110049	positive correlation
PDGFA	PDGFA	0.79549	0.00114783	positive correlation
VWA5B2	VWA5B2	0.795159	0.00115729	positive correlation
CLIC2	CLIC2	0.793529	0.00120479	positive correlation
ZBTB46	ZBTB46	0.789697	0.00132249	positive correlation
LCA5L	LCA5L	0.785835	0.00145007	positive correlation
ATP6V0E2-AS1	ATP6V0E2-AS1	0.784005	0.00151378	positive correlation
POLR3A	POLR3A	0.782188	0.00157916	positive correlation
CHN1	CHN1	0.779085	0.00169598	positive correlation
MBTPS2	MBTPS2	0.776244	0.00180873	positive correlation
PKN1	PKN1	0.772429	0.00196925	positive correlation
TMEM169	TMEM169	0.768053	0.00216688	positive correlation
MRPL49	MRPL49	0.767895	0.00217429	positive correlation
B3GAT3	B3GAT3	0.767162	0.00220891	positive correlation
SERBP1	SERBP1	0.766091	0.00226035	positive correlation
PLEKHG4B	PLEKHG4B	0.764647	0.00233113	positive correlation
SAP30BP	SAP30BP	0.760562	0.00254069	positive correlation
ADK	ADK	0.760443	0.00254698	positive correlation
TFPT	TFPT	0.759387	0.00260359	positive correlation
RHNO1	RHNO1	0.757448	0.00271005	positive correlation
ATMIN	ATMIN	0.755161	0.00283996	positive correlation
PIR	PIR	0.754768	0.00286274	positive correlation
GNA12	GNA12	0.75419	0.00289651	positive correlation
RFC1	RFC1	0.752133	0.00301931	positive correlation
CAV1	CAV1	0.750344	0.00312935	positive correlation
SSRP1	SSRP1	0.749892	0.00315761	positive correlation
TMEM131L	KIAA0922	0.747401	0.00331703	positive correlation
ZNHIT6	ZNHIT6	0.747362	0.00331961	positive correlation
SF1	SF1	0.746814	0.00335552	positive correlation
PTK7	PTK7	0.74546	0.00344556	positive correlation
SRP68	SRP68	0.744995	0.0034769	positive correlation
GATA4	GATA4	0.744979	0.00347802	positive correlation
FGF14-AS2	FGF14-AS2	0.744404	0.00351709	positive correlation
GLIDR	GLIDR	0.744083	0.00353906	positive correlation
BCAR1	BCAR1	0.743898	0.00355179	positive correlation
ADAM22	ADAM22	0.741087	0.00374923	positive correlation
SEPTIN7P2	SEPTIN7P2	0.741021	0.00375393	positive correlation
AAGAB	AAGAB	0.740399	0.00379878	positive correlation
C17orf58	C17ORF58	0.739905	0.00383478	positive correlation
ANKRD35	ANKRD35	0.738765	0.00391866	positive correlation
PPFIBP1	PPFIBP1	0.738464	0.00394102	positive correlation
DMKN	DMKN	0.737938	0.00398041	positive correlation
BRWD1	BRWD1	0.737763	0.00399357	positive correlation
NOB1	NOB1	0.736854	0.00406251	positive correlation
GNAZ	GNAZ	0.736766	0.0040692	positive correlation
EMID1	EMID1	0.736422	0.00409558	positive correlation
MORN4	MORN4	0.735312	0.00418149	positive correlation
NLRX1	NLRX1	0.735252	0.00418617	positive correlation
BEAN1	BEAN1	0.734949	0.00420984	positive correlation
RNF130	RNF130	0.732725	0.00438714	positive correlation
AGO3	AGO3	0.73239	0.00441435	positive correlation
ATAD1	ATAD1	0.732374	0.0044156	positive correlation
BCAS3	BCAS3	0.732368	0.0044161	positive correlation
ZFR	ZFR	0.730969	0.00453113	positive correlation
ADORA2A	ADORA2A	0.729042	0.00469331	positive correlation
HIP1	HIP1	0.727514	0.00482504	positive correlation
SUGCT	SUGCT	0.726694	0.0048969	positive correlation
CAMK4	CAMK4	0.726246	0.00493656	positive correlation
ANXA7	ANXA7	0.724781	0.0050678	positive correlation
EXOSC1	EXOSC1	0.724659	0.00507885	positive correlation
DDX42	DDX42	0.72192	0.00533181	positive correlation
DDX47	DDX47	0.721258	0.00539441	positive correlation
ERI3	ERI3	0.720937	0.00542497	positive correlation
AGAP6	AGAP6	0.720486	0.00546804	positive correlation
TSNAXIP1	TSNAXIP1	0.720127	0.00550264	positive correlation
NOL9	NOL9	0.718439	0.00566719	positive correlation
CRABP1	CRABP1	0.716348	0.00587628	positive correlation
HLCS	HLCS	0.715157	0.00599804	positive correlation
GLUD2	GLUD2	0.714886	0.00602598	positive correlation
NKX2-5	NKX2-5	0.714128	0.0061048	positive correlation
PMS2	PMS2	0.714006	0.00611748	positive correlation
SLC7A6OS	SLC7A6OS	0.713564	0.00616386	positive correlation
PARG	PARG	0.713036	0.0062196	positive correlation
ISL2	ISL2	0.712785	0.00624624	positive correlation
TCEAL3	TCEAL3	0.711256	0.00641036	positive correlation
CCT6A	CCT6A	0.711255	0.00641046	positive correlation
AS3MT	AS3MT	0.710761	0.00646413	positive correlation
TACO1	TACO1	0.709951	0.00655293	positive correlation
PLA2G15	PLA2G15	0.709835	0.00656573	positive correlation
TAF12	TAF12	0.708331	0.00673348	positive correlation
OTUB1	OTUB1	0.706562	0.00693484	positive correlation
REV3L	REV3L	0.705938	0.00700696	positive correlation
MPP6	MPP6	0.705555	0.0070515	positive correlation
ZNF346	ZNF346	0.705505	0.00705731	positive correlation
ATG101	ATG101	0.70534	0.00707653	positive correlation
PPIF	PPIF	0.70524	0.00708832	positive correlation
RAB39B	RAB39B	0.705085	0.00710644	positive correlation
ZDHHC4	ZDHHC4	0.703502	0.00729396	positive correlation
CYTH4	CYTH4	0.70311	0.00734099	positive correlation
DDX50	DDX50	0.702963	0.00735865	positive correlation
ATP6V0E2	ATP6V0E2	0.70188	0.00748997	positive correlation
MLC1	MLC1	0.700408	0.0076714	positive correlation
USP42	USP42	0.69898	0.00785061	positive correlation
FAM241B	FAM241B	0.698704	0.0078855	positive correlation
COL18A1	COL18A1	0.698169	0.00795367	positive correlation
ATXN1L	ATXN1L	0.697871	0.00799188	positive correlation
ADORA2A-AS1	ADORA2A-AS1	0.697553	0.00803279	positive correlation
RP9P	RP9P	0.697197	0.00807874	positive correlation
MRPS16	MRPS16	0.695965	0.00823924	positive correlation
MAD2L2	MAD2L2	0.692621	0.00868738	positive correlation
CBX6	CBX6	0.692502	0.00870363	positive correlation
ACTR8	ACTR8	0.692362	0.00872282	positive correlation
ABCF2	ABCF2	0.690251	0.00901603	positive correlation
CUEDC2	CUEDC2	0.689939	0.00906008	positive correlation
TCTEX1D2	TCTEX1D2	0.689904	0.00906498	positive correlation
MRPL58	MRPL58	0.688978	0.00919648	positive correlation
SMAD1	SMAD1	0.688798	0.00922218	positive correlation
TRPV2	TRPV2	0.688681	0.00923899	positive correlation
EXOC2	EXOC2	0.688534	0.00926006	positive correlation
TRIM74	TRIM74	0.688385	0.00928147	positive correlation
TLX2	TLX2	0.686813	0.00950949	positive correlation
TADA2A	TADA2A	0.686009	0.00962777	positive correlation
H2BC15	H2BC15	0.685075	0.00976665	positive correlation
DDX19A	DDX19A	0.684826	0.00980394	positive correlation
LINC00485	LINC00485	0.68223	0.0101989	positive correlation
TXLNA	TXLNA	0.681458	0.0103188	positive correlation
HCN2	HCN2	0.6814	0.0103278	positive correlation
DPF2	DPF2	0.681065	0.0103801	positive correlation
TBCEL	TBCEL	0.680596	0.0104536	positive correlation
ARMC7	ARMC7	0.676854	0.0110552	positive correlation
TLK2	TLK2	0.676736	0.0110746	positive correlation
FTO	FTO	0.675762	0.0112356	positive correlation
ALKBH1	ALKBH1	0.675409	0.0112943	positive correlation
TXNL4B	TXNL4B	0.675268	0.011318	positive correlation
DDX6	DDX6	0.674717	0.0114103	positive correlation
FIP1L1	FIP1L1	0.674413	0.0114614	positive correlation
EPM2A	EPM2A	0.673786	0.0115676	positive correlation
FSTL4	FSTL4	0.673612	0.0115973	positive correlation
ANKRD40	ANKRD40	0.673495	0.0116171	positive correlation
TMSB15A	TMSB15A	0.673153	0.0116756	positive correlation
TEX14	TEX14	0.672864	0.0117252	positive correlation
SLC43A3	SLC43A3	0.671619	0.0119402	positive correlation
FAM238C	FAM238C	0.671005	0.0120475	positive correlation
GET4	GET4	0.670894	0.012067	positive correlation
VDAC2	VDAC2	0.669806	0.0122589	positive correlation
KCNG1	KCNG1	0.669778	0.0122638	positive correlation
OR2F2	OR2F2	0.669771	0.0122651	positive correlation
RNF121	RNF121	0.669653	0.0122861	positive correlation
PRDM7	PRDM7	0.6691	0.0123848	positive correlation
GPN2	GPN2	0.667703	0.0126366	positive correlation
TERF2IP	TERF2IP	0.667691	0.0126387	positive correlation
DHX35	DHX35	0.66755	0.0126644	positive correlation
STAG3L4	STAG3L4	0.667122	0.0127424	positive correlation
FOXF2	FOXF2	0.666722	0.0128156	positive correlation
ILF2	ILF2	0.666409	0.0128732	positive correlation
MMP9	MMP9	0.665972	0.012954	positive correlation
DDX10	DDX10	0.665394	0.0130611	positive correlation
SCAF4	SCAF4	0.66528	0.0130825	positive correlation
INTS4	INTS4	0.663591	0.0134002	positive correlation
ZNF569	ZNF569	0.663338	0.0134483	positive correlation
RWDD2B	RWDD2B	0.663272	0.0134609	positive correlation
CAVIN3	PRKCDBP	0.663174	0.0134795	positive correlation
MYLPF	MYLPF	0.6626	0.0135894	positive correlation
PCDHB5	PCDHB5	0.661928	0.0137188	positive correlation
ARCN1	ARCN1	0.6618	0.0137434	positive correlation
SLC3A2	SLC3A2	0.661732	0.0137567	positive correlation
ZBTB11-AS1	ZBTB11-AS1	0.661506	0.0138004	positive correlation
SUPV3L1	SUPV3L1	0.661141	0.0138714	positive correlation
CDC14A	CDC14A	0.661081	0.0138832	positive correlation
TYW1	TYW1	0.660905	0.0139174	positive correlation
RHOXF1	RHOXF1	0.660821	0.013934	positive correlation
TRAF3	TRAF3	0.660638	0.0139696	positive correlation
TMEM25	TMEM25	0.660617	0.0139738	positive correlation
KDM4A	KDM4A	0.660251	0.0140457	positive correlation
ACTG2	ACTG2	0.66015	0.0140656	positive correlation
GNAI1	GNAI1	0.660048	0.0140857	positive correlation
ABCE1	ABCE1	0.659599	0.0141744	positive correlation
ARIH2OS	ARIH2OS	0.659537	0.0141866	positive correlation
RANBP10	RANBP10	0.659512	0.0141915	positive correlation
XRCC5	XRCC5	0.659007	0.014292	positive correlation
ATG13	ATG13	0.658899	0.0143135	positive correlation
GGA3	GGA3	0.658859	0.0143214	positive correlation
U2AF1L4	U2AF1L4	0.658684	0.0143564	positive correlation
TRAPPC6B	TRAPPC6B	0.657898	0.0145142	positive correlation
NDST2	NDST2	0.657595	0.0145755	positive correlation
ARFRP1	ARFRP1	0.657314	0.0146324	positive correlation
H3-3B	H3-3B	0.65691	0.0147144	positive correlation
VSIG1	VSIG1	0.656893	0.0147178	positive correlation
WDR74	WDR74	0.656091	0.0148821	positive correlation
HDX	HDX	0.65582	0.0149378	positive correlation
GPAT2	GPAT2	0.655388	0.0150269	positive correlation
POLD2	POLD2	0.655376	0.0150294	positive correlation
ZFPL1	ZFPL1	0.654808	0.0151472	positive correlation
CDK5R1	CDK5R1	0.654758	0.0151577	positive correlation
NFKBIL1	NFKBIL1	0.654147	0.0152854	positive correlation
CLDN11	CLDN11	0.653904	0.0153364	positive correlation
IMPACT	IMPACT	0.653734	0.015372	positive correlation
FMNL1	FMNL1	0.652777	0.0155746	positive correlation
TRIM71	TRIM71	0.652592	0.0156139	positive correlation
TSR2	TSR2	0.652524	0.0156283	positive correlation
SGPL1	SGPL1	0.652448	0.0156447	positive correlation
RP9	RP9	0.652027	0.0157346	positive correlation
XPO5	XPO5	0.651883	0.0157654	positive correlation
DHODH	DHODH	0.651615	0.015823	positive correlation
CLUAP1	CLUAP1	0.650994	0.015957	positive correlation
DHX38	DHX38	0.650952	0.0159662	positive correlation
PITHD1	PITHD1	0.650788	0.0160016	positive correlation
SIGLEC10	SIGLEC10	0.650699	0.0160209	positive correlation
CCDC86	CCDC86	0.650525	0.0160588	positive correlation
SRM	SRM	0.650092	0.0161531	positive correlation
NIPSNAP2	GBAS	0.649861	0.0162037	positive correlation
WAPL	WAPL	0.649623	0.0162558	positive correlation
ZFAND3	ZFAND3	0.648571	0.0164881	positive correlation
AP4S1	AP4S1	0.648334	0.0165405	positive correlation
CWF19L1	CWF19L1	0.64794	0.0166284	positive correlation
HEATR1	HEATR1	0.647689	0.0166846	positive correlation
TRIM8	TRIM8	0.647249	0.0167832	positive correlation
RBM8A	RBM8A	0.646972	0.0168455	positive correlation
ANK2	ANK2	0.645886	0.0170918	positive correlation
CKAP5	CKAP5	0.645624	0.0171515	positive correlation
PCDHGA11	PCDHGA11	0.644934	0.0173096	positive correlation
BACE1	BACE1	0.644581	0.017391	positive correlation
CMYA5	CMYA5	0.644184	0.0174829	positive correlation
RPUSD3	RPUSD3	0.642829	0.017799	positive correlation
GRIK2	GRIK2	0.642481	0.017881	positive correlation
DIXDC1	DIXDC1	0.642422	0.017895	positive correlation
AARS1	AARS1	0.642288	0.0179266	positive correlation
ZCCHC18	ZCCHC18	0.642056	0.0179813	positive correlation
BMS1	BMS1	0.64165	0.0180776	positive correlation
GLG1	GLG1	0.641346	0.0181499	positive correlation
ROGDI	ROGDI	0.640867	0.0182644	positive correlation
WRAP73	WRAP73	0.640793	0.0182822	positive correlation
TYSND1	TYSND1	0.640786	0.0182838	positive correlation
S100A3	S100A3	0.64063	0.0183213	positive correlation
LRRC41	LRRC41	0.640309	0.0183984	positive correlation
MYH9	MYH9	0.640309	0.0183984	positive correlation
UBXN1	UBXN1	0.640048	0.0184614	positive correlation
RABL2A	RABL2A	0.640011	0.0184702	positive correlation
PSD2	PSD2	0.639956	0.0184836	positive correlation
C19orf54	C19ORF54	0.63958	0.0185746	positive correlation
TAGLN3	TAGLN3	0.639372	0.0186251	positive correlation
TEAD4	TEAD4	0.639339	0.0186331	positive correlation
TMSB15B	TMSB15B	0.639099	0.0186914	positive correlation
POLDIP3	POLDIP3	0.639035	0.018707	positive correlation
CIRBP	CIRBP	0.638901	0.0187398	positive correlation
LINC00294	LINC00294	0.638402	0.0188618	positive correlation
PNMT	PNMT	0.638399	0.0188627	positive correlation
FKRP	FKRP	0.638361	0.0188719	positive correlation
FCF1	FCF1	0.638329	0.0188798	positive correlation
BAMBI	BAMBI	0.637913	0.0189821	positive correlation
FAXC	FAXC	0.637626	0.019053	positive correlation
SF3B2	SF3B2	0.637405	0.0191075	positive correlation
TUBA3FP	TUBA3FP	0.636505	0.0193315	positive correlation
SPIC	SPIC	0.636148	0.0194209	positive correlation
LOXL1	LOXL1	0.634928	0.0197285	positive correlation
PMS2P3	PMS2P3	0.634779	0.0197664	positive correlation
MAP4K5	MAP4K5	0.634125	0.0199329	positive correlation
XCL2	XCL2	0.633841	0.0200057	positive correlation
P2RY13	P2RY13	0.633667	0.0200504	positive correlation
BRF2	BRF2	0.633326	0.020138	positive correlation
TOLLIP	TOLLIP	0.633152	0.0201827	positive correlation
THAP11	THAP11	0.632518	0.0203468	positive correlation
RAD54L2	RAD54L2	0.632511	0.0203487	positive correlation
PNO1	PNO1	0.632434	0.0203687	positive correlation
P2RY11	P2RY11	0.632381	0.0203825	positive correlation
ZNF317	ZNF317	0.632276	0.0204097	positive correlation
KIF2C	KIF2C	0.631408	0.0206365	positive correlation
VPS26A	VPS26A	0.631361	0.0206488	positive correlation
UBE2D1	UBE2D1	0.630645	0.0208372	positive correlation
MANEAL	MANEAL	0.630488	0.0208788	positive correlation
SMTNL1	SMTNL1	0.630481	0.0208807	positive correlation
SLIT3	SLIT3	0.630281	0.0209336	positive correlation
TSSC4	TSSC4	0.630053	0.0209942	positive correlation
SFRP5	SFRP5	0.629785	0.0210654	positive correlation
TCEAL4	TCEAL4	0.629695	0.0210893	positive correlation
CCDC134	CCDC134	0.629493	0.0211432	positive correlation
CIAPIN1	CIAPIN1	0.629047	0.0212627	positive correlation
NUP155	NUP155	0.627843	0.0215874	positive correlation
SSBP2	SSBP2	0.627796	0.0216	positive correlation
GNA13	GNA13	0.62726	0.021746	positive correlation
CNIH3	CNIH3	0.62687	0.0218525	positive correlation
PECAM1	PECAM1	0.626732	0.0218903	positive correlation
NANOS2	NANOS2	0.626673	0.0219064	positive correlation
SMARCAD1	SMARCAD1	0.626476	0.0219605	positive correlation
AKAP3	AKAP3	0.626005	0.0220901	positive correlation
SNHG15	SNHG15	0.624986	0.0223725	positive correlation
EGR2	EGR2	0.624196	0.0225934	positive correlation
FAHD2CP	FAHD2CP	0.623838	0.0226941	positive correlation
FAM220A	FAM220A	0.623341	0.0228341	positive correlation
EIF2B2	EIF2B2	0.622497	0.0230737	positive correlation
ZNF749	ZNF749	0.622249	0.0231444	positive correlation
ZNF295-AS1	ZNF295-AS1	0.621893	0.0232464	positive correlation
TSR1	TSR1	0.62173	0.0232932	positive correlation
LCMT1	LCMT1	0.621484	0.0233638	positive correlation
MRPS24	MRPS24	0.621277	0.0234234	positive correlation
CDR2L	CDR2L	0.621251	0.0234309	positive correlation
SOGA3	SOGA3	0.621214	0.0234414	positive correlation
CARD9	CARD9	0.621116	0.0234698	positive correlation
LANCL2	LANCL2	0.620997	0.0235042	positive correlation
SOX5	SOX5	0.620917	0.0235273	positive correlation
GNB1	GNB1	0.620802	0.0235605	positive correlation
DDX56	DDX56	0.620135	0.023754	positive correlation
C16orf86	C16ORF86	0.619793	0.0238537	positive correlation
DTX2P1-UPK3BP1-PMS2P11	DTX2P1-UPK3BP1-PMS2P11	0.619606	0.0239084	positive correlation
POLR2G	POLR2G	0.619513	0.0239357	positive correlation
CCT4	CCT4	0.619411	0.0239656	positive correlation
NDRG4	NDRG4	0.619144	0.0240439	positive correlation
DDX5	DDX5	0.618861	0.0241272	positive correlation
FAM207A	FAM207A	0.618702	0.024174	positive correlation
SCRN1	SCRN1	0.618568	0.0242136	positive correlation
GATD3A	GATD3A	0.618218	0.0243169	positive correlation
ZNF528	ZNF528	0.617938	0.0244	positive correlation
FYTTD1	FYTTD1	0.617184	0.0246248	positive correlation
BTF3L4	BTF3L4	0.617026	0.0246722	positive correlation
DNAJC7	DNAJC7	0.616742	0.0247573	positive correlation
ZNF134	ZNF134	0.616585	0.0248044	positive correlation
CLCF1	CLCF1	0.616495	0.0248313	positive correlation
ADAMTSL2	ADAMTSL2	0.616155	0.0249337	positive correlation
SS18	SS18	0.615922	0.0250041	positive correlation
RANGAP1	RANGAP1	0.615608	0.0250992	positive correlation
TRAPPC3L	TRAPPC3L	0.615284	0.0251976	positive correlation
DGCR5	DGCR5	0.615099	0.0252539	positive correlation
ZNF530	ZNF530	0.614942	0.0253019	positive correlation
MAP7D1	MAP7D1	0.614613	0.0254025	positive correlation
ALDH1A2	ALDH1A2	0.614458	0.0254497	positive correlation
TBX21	TBX21	0.614006	0.0255887	positive correlation
ADGRA2	ADGRA2	0.613925	0.0256134	positive correlation
BGLAP	BGLAP	0.613625	0.0257058	positive correlation
TMEM231	TMEM231	0.613516	0.0257396	positive correlation
RAB11FIP2	RAB11FIP2	0.612847	0.0259468	positive correlation
H2AZ2	H2AZ2	0.612791	0.0259644	positive correlation
CLTRN	CLTRN	0.612719	0.0259866	positive correlation
MCMBP	MCMBP	0.612716	0.0259877	positive correlation
DNAJB6	DNAJB6	0.612328	0.0261085	positive correlation
KLHL21	KLHL21	0.612193	0.0261507	positive correlation
ALKBH8	ALKBH8	0.611784	0.0262788	positive correlation
PKD2L2	PKD2L2	0.611103	0.0264931	positive correlation
PP2672	PP2672	0.610969	0.0265353	positive correlation
HOMER2	HOMER2	0.610886	0.0265615	positive correlation
SUPT16H	SUPT16H	0.610833	0.0265784	positive correlation
FAM221B	FAM221B	0.610523	0.0266767	positive correlation
CHST5	CHST5	0.61048	0.0266902	positive correlation
FXYD6	FXYD6	0.609457	0.0270163	positive correlation
ZNF419	ZNF419	0.609339	0.027054	positive correlation
EIF3F	EIF3F	0.608844	0.0272129	positive correlation
ELF4	ELF4	0.608023	0.0274781	positive correlation
TNIP3	TNIP3	0.607905	0.0275164	positive correlation
C1orf109	C1ORF109	0.607575	0.0276237	positive correlation
TPST1	TPST1	0.606931	0.0278338	positive correlation
ZBED3-AS1	ZBED3-AS1	0.60693	0.0278342	positive correlation
FDX2	FDX1L	0.606831	0.0278665	positive correlation
ZNF570	ZNF570	0.606602	0.0279415	positive correlation
DYNC1LI2	DYNC1LI2	0.606485	0.0279801	positive correlation
EP400P1	EP400P1	0.606035	0.0281281	positive correlation
FTSJ1	FTSJ1	0.60601	0.0281365	positive correlation
DHX57	DHX57	0.605979	0.0281467	positive correlation
PRMT5	PRMT5	0.605747	0.0282234	positive correlation
NFE2L1	NFE2L1	0.605208	0.0284018	positive correlation
GAD1	GAD1	0.604943	0.02849	positive correlation
ST18	ST18	0.604577	0.028612	positive correlation
SORCS2	SORCS2	0.604218	0.028732	positive correlation
SAR1A	SAR1A	0.604078	0.0287792	positive correlation
YARS1	YARS1	0.603792	0.0288753	positive correlation
APBA2	APBA2	0.602868	0.0291871	positive correlation
LINC01547	LINC01547	0.602778	0.0292175	positive correlation
LINC00607	LINC00607	0.602769	0.0292204	positive correlation
ENO1	ENO1	0.60258	0.0292847	positive correlation
DNAJB12	DNAJB12	0.602388	0.0293499	positive correlation
SPTBN2	SPTBN2	0.602369	0.0293565	positive correlation
SLC13A5	SLC13A5	0.601993	0.0294847	positive correlation
PCDHGA1	PCDHGA1	0.601671	0.0295946	positive correlation
LEMD2	LEMD2	0.601653	0.0296009	positive correlation
FSTL1	FSTL1	0.600925	0.029851	positive correlation
SNX18	SNX18	0.600914	0.0298547	positive correlation
FBXW11	FBXW11	0.600517	0.0299918	positive correlation
HIF3A	HIF3A	0.600299	0.030067	positive correlation
HCN4	HCN4	0.599752	0.030257	positive correlation
TSPAN9	TSPAN9	0.599439	0.0303659	positive correlation
CXCL6	CXCL6	0.599116	0.0304789	positive correlation
NPLOC4	NPLOC4	0.599048	0.0305028	positive correlation
CUEDC1	CUEDC1	0.598997	0.0305206	positive correlation
ZRSR2	ZRSR2	0.598255	0.0307811	positive correlation
ZFY	ZFY	0.598157	0.0308157	positive correlation
FBXO42	FBXO42	0.597909	0.0309032	positive correlation
EIF3A	EIF3A	0.597815	0.0309363	positive correlation
RPL11	RPL11	0.59756	0.0310267	positive correlation
PSMA1	PSMA1	0.597252	0.0311359	positive correlation
BRD7	BRD7	0.597236	0.0311416	positive correlation
ADAT1	ADAT1	0.596223	0.0315031	positive correlation
LINC00158	LINC00158	0.596165	0.0315239	positive correlation
DAZ3	DAZ3	0.595944	0.0316033	positive correlation
NRBP1	NRBP1	0.595914	0.0316141	positive correlation
BBS1	BBS1	0.595795	0.0316567	positive correlation
N4BP3	N4BP3	0.595226	0.0318621	positive correlation
TK2	TK2	0.594549	0.0321072	positive correlation
UPF3B	UPF3B	0.593951	0.032325	positive correlation
LRRC39	LRRC39	0.593414	0.0325218	positive correlation
NPB	NPB	0.593402	0.0325263	positive correlation
PES1	PES1	0.593139	0.0326226	positive correlation
LDB1	LDB1	0.592652	0.0328023	positive correlation
VPS4A	VPS4A	0.592645	0.0328048	positive correlation
SENP2	SENP2	0.591925	0.0330713	positive correlation
FBXO27	FBXO27	0.591872	0.0330909	positive correlation
ZNF697	ZNF697	0.59159	0.033196	positive correlation
LRRC47	LRRC47	0.59144	0.0332518	positive correlation
DOK6	DOK6	0.590994	0.0334183	positive correlation
TCEA1	TCEA1	0.590745	0.0335116	positive correlation
MLLT11	MLLT11	0.590598	0.0335669	positive correlation
GBF1	GBF1	0.59054	0.0335885	positive correlation
WDR17	WDR17	0.589559	0.0339584	positive correlation
PHRF1	PHRF1	0.589339	0.0340417	positive correlation
TTC27	TTC27	0.58932	0.0340488	positive correlation
ZNF408	ZNF408	0.589156	0.0341111	positive correlation
ZBTB32	ZBTB32	0.588912	0.034204	positive correlation
SLC35G1	SLC35G1	0.588897	0.0342096	positive correlation
PLPP3	PLPP3	0.588085	0.0345197	positive correlation
PTPN14	PTPN14	0.588082	0.0345211	positive correlation
SGCG	SGCG	0.588027	0.0345419	positive correlation
TMEM121	TMEM121	0.587987	0.0345573	positive correlation
KLHL15	KLHL15	0.587815	0.0346232	positive correlation
ADO	ADO	0.587658	0.0346836	positive correlation
GALNT18	GALNT18	0.587513	0.0347393	positive correlation
IRF2BPL	IRF2BPL	0.587263	0.0348357	positive correlation
ZNF37BP	ZNF37BP	0.58719	0.0348637	positive correlation
THEG	THEG	0.58679	0.0350187	positive correlation
BAG4	BAG4	0.586455	0.0351486	positive correlation
COA7	COA7	0.586382	0.0351766	positive correlation
SLC25A22	SLC25A22	0.586276	0.0352178	positive correlation
RRP15	RRP15	0.586121	0.0352781	positive correlation
LONP2	LONP2	0.586042	0.0353091	positive correlation
RRP36	RRP36	0.585807	0.0354006	positive correlation
ERCC2	ERCC2	0.585802	0.0354026	positive correlation
EN2	EN2	0.585681	0.0354498	positive correlation
NPBWR2	NPBWR2	0.585224	0.0356285	positive correlation
MAGEB2	MAGEB2	0.585205	0.0356362	positive correlation
SMN1	SMN1	0.585187	0.0356432	positive correlation
UPF1	UPF1	0.584965	0.0357302	positive correlation
YTHDC1	YTHDC1	0.584293	0.0359951	positive correlation
PRPF38A	PRPF38A	0.583896	0.0361519	positive correlation
PHYHIPL	PHYHIPL	0.58365	0.0362496	positive correlation
PPP4R4	PPP4R4	0.5836	0.0362695	positive correlation
BRPF3	BRPF3	0.583585	0.0362753	positive correlation
DPY19L2	DPY19L2	0.583465	0.0363232	positive correlation
TTC25	TTC25	0.583322	0.03638	positive correlation
TIMM44	TIMM44	0.583175	0.0364387	positive correlation
TCP10L	TCP10L	0.583087	0.0364738	positive correlation
STEAP1B	STEAP1B	0.582822	0.0365795	positive correlation
PDCD11	PDCD11	0.582819	0.0365807	positive correlation
MEAF6	MEAF6	0.582662	0.0366436	positive correlation
ZNF469	ZNF469	0.582591	0.036672	positive correlation
CEP70	CEP70	0.582583	0.0366753	positive correlation
ARFGAP1	ARFGAP1	0.58183	0.0369773	positive correlation
SETD4	SETD4	0.581373	0.037162	positive correlation
POLD3	POLD3	0.580194	0.0376408	positive correlation
UTP4	UTP4	0.58003	0.0377077	positive correlation
ZFYVE9	ZFYVE9	0.579736	0.037828	positive correlation
CTC1	CTC1	0.579629	0.0378717	positive correlation
PRB3	PRB3	0.579495	0.0379268	positive correlation
GNAI2	GNAI2	0.579305	0.0380047	positive correlation
RAB40AL	RAB40AL	0.579187	0.0380531	positive correlation
GFRA3	GFRA3	0.578847	0.0381931	positive correlation
HK1	HK1	0.578368	0.0383911	positive correlation
DNAH6	DNAH6	0.578143	0.0384845	positive correlation
ABHD8	ABHD8	0.577901	0.0385848	positive correlation
RPL38	RPL38	0.577699	0.0386688	positive correlation
NSFL1C	NSFL1C	0.577674	0.0386791	positive correlation
FIBIN	FIBIN	0.577651	0.0386887	positive correlation
MMS19	MMS19	0.577582	0.0387173	positive correlation
TCP11L1	TCP11L1	0.577515	0.0387454	positive correlation
DPYSL3	DPYSL3	0.577231	0.0388639	positive correlation
IGFBP6	IGFBP6	0.576933	0.0389886	positive correlation
CGNL1	CGNL1	0.576744	0.0390678	positive correlation
RHBDD2	RHBDD2	0.576522	0.0391609	positive correlation
UHRF1BP1	UHRF1BP1	0.576294	0.0392565	positive correlation
BMP5	BMP5	0.576034	0.0393662	positive correlation
KRT40	KRT40	0.575741	0.0394898	positive correlation
ARL16	ARL16	0.57528	0.0396847	positive correlation
GLRX3	GLRX3	0.574927	0.0398348	positive correlation
LOC644135	LOC644135	0.574903	0.0398451	positive correlation
ARMH3	ARMH3	0.57474	0.0399141	positive correlation
COX8C	COX8C	0.574466	0.0400312	positive correlation
FOXS1	FOXS1	0.574385	0.0400658	positive correlation
PCDH19	PCDH19	0.574257	0.0401204	positive correlation
PNMA1	PNMA1	0.573596	0.0404035	positive correlation
CAD	CAD	0.573521	0.0404355	positive correlation
EEF2KMT	EEF2KMT	0.573513	0.040439	positive correlation
RIPOR1	RIPOR1	0.573462	0.0404611	positive correlation
HOXC10	HOXC10	0.573418	0.0404799	positive correlation
WT1-AS	WT1-AS	0.572994	0.0406626	positive correlation
YBX1	YBX1	0.572881	0.0407115	positive correlation
FDXR	FDXR	0.572741	0.0407718	positive correlation
ZXDA	ZXDA	0.572657	0.0408085	positive correlation
RCL1	RCL1	0.572636	0.0408172	positive correlation
EOMES	EOMES	0.572344	0.0409439	positive correlation
SCMH1	SCMH1	0.572259	0.0409805	positive correlation
NDE1	NDE1	0.572034	0.0410785	positive correlation
FAM120C	FAM120C	0.571484	0.041318	positive correlation
ZKSCAN2	ZKSCAN2	0.571008	0.0415262	positive correlation
ELOA	ELOA	0.570608	0.041702	positive correlation
DMRTA1	DMRTA1	0.570595	0.0417073	positive correlation
PLRG1	PLRG1	0.570471	0.041762	positive correlation
BRF1	BRF1	0.570325	0.0418264	positive correlation
EIF3B	EIF3B	0.569921	0.0420044	positive correlation
LINC00479	LINC00479	0.569902	0.0420131	positive correlation
MED6	MED6	0.56947	0.0422039	positive correlation
XRCC3	XRCC3	0.569403	0.0422336	positive correlation
STARD3	STARD3	0.569344	0.0422598	positive correlation
RMC1	RMC1	0.569329	0.0422666	positive correlation
CYTL1	CYTL1	0.569207	0.0423206	positive correlation
HDGFL3	HDGFL3	0.569149	0.0423466	positive correlation
NT5M	NT5M	0.568825	0.0424908	positive correlation
ARHGAP19	ARHGAP19	0.568744	0.0425268	positive correlation
ROR1	ROR1	0.567895	0.0429066	positive correlation
NCDN	NCDN	0.567867	0.0429192	positive correlation
LKAAEAR1	LKAAEAR1	0.567404	0.0431271	positive correlation
HGFAC	HGFAC	0.567384	0.0431361	positive correlation
FAM13C	FAM13C	0.567007	0.0433061	positive correlation
NCBP2	NCBP2	0.566428	0.043568	positive correlation
GNG3	GNG3	0.566382	0.0435891	positive correlation
STK32B	STK32B	0.566336	0.0436097	positive correlation
CACHD1	CACHD1	0.566162	0.0436891	positive correlation
CCND1	CCND1	0.565977	0.0437729	positive correlation
ARHGAP9	ARHGAP9	0.56583	0.04384	positive correlation
GPRIN1	GPRIN1	0.565536	0.0439741	positive correlation
CALD1	CALD1	0.565369	0.0440503	positive correlation
SLC45A1	SLC45A1	0.564851	0.0442878	positive correlation
GRIA1	GRIA1	0.564786	0.0443177	positive correlation
MRPS23	MRPS23	0.564319	0.0445322	positive correlation
MRPS17	MRPS17	0.564016	0.0446719	positive correlation
POU3F2	POU3F2	0.563646	0.0448433	positive correlation
MAX	MAX	0.563187	0.0450561	positive correlation
FAAP100	FAAP100	0.562983	0.0451511	positive correlation
CSRP2	CSRP2	0.562964	0.04516	positive correlation
ZNF202	ZNF202	0.56281	0.0452314	positive correlation
PPID	PPID	0.562544	0.0453554	positive correlation
DTX3	DTX3	0.562039	0.0455919	positive correlation
KIAA0408	KIAA0408	0.561768	0.0457189	positive correlation
ARSK	ARSK	0.561498	0.0458458	positive correlation
MYH3	MYH3	0.561416	0.0458843	positive correlation
DRAP1	DRAP1	0.561413	0.045886	positive correlation
GPR65	GPR65	0.561387	0.045898	positive correlation
TNC	TNC	0.561303	0.0459376	positive correlation
DFFA	DFFA	0.560813	0.0461693	positive correlation
ZNF628	ZNF628	0.560036	0.0465375	positive correlation
SRXN1	SRXN1	0.560027	0.046542	positive correlation
LRRC34	LRRC34	0.559964	0.0465718	positive correlation
PHLDB1	PHLDB1	0.559661	0.0467161	positive correlation
N6AMT1	N6AMT1	0.559482	0.0468018	positive correlation
FGR	FGR	0.559365	0.0468575	positive correlation
COA8	COA8	0.558908	0.0470765	positive correlation
KARS1	KARS	0.558822	0.0471174	positive correlation
FAAP20	FAAP20	0.558731	0.0471611	positive correlation
MIR100HG	MIR100HG	0.558675	0.0471882	positive correlation
NOTUM	NOTUM	0.558555	0.047246	positive correlation
JPT1	JPT1	0.558019	0.047504	positive correlation
NRBF2	NRBF2	0.557677	0.0476694	positive correlation
GPC1	GPC1	0.55767	0.0476729	positive correlation
C1orf50	C1ORF50	0.557396	0.0478054	positive correlation
TMEM163	TMEM163	0.557377	0.0478147	positive correlation
ARPP21	ARPP21	0.557125	0.0479368	positive correlation
CSKMT	CSKMT	0.556899	0.0480468	positive correlation
HLA-DPB2	HLA-DPB2	0.556595	0.0481949	positive correlation
CCDC77	CCDC77	0.556129	0.0484226	positive correlation
TEKT2	TEKT2	0.555977	0.0484971	positive correlation
MED17	MED17	0.555908	0.0485308	positive correlation
RUVBL2	RUVBL2	0.555879	0.0485453	positive correlation
ODAPH	ODAPH	0.555833	0.0485679	positive correlation
PROK2	PROK2	0.555783	0.048592	positive correlation
COL6A1	COL6A1	0.555657	0.0486538	positive correlation
KRT16	KRT16	0.555645	0.0486598	positive correlation
RSL1D1	RSL1D1	0.555593	0.0486856	positive correlation
GABRG3	GABRG3	0.555344	0.0488078	positive correlation
CDC25B	CDC25B	0.555187	0.0488852	positive correlation
UBE2M	UBE2M	0.554876	0.0490387	positive correlation
KLF10	KLF10	0.554799	0.0490768	positive correlation
STAT4	STAT4	0.554482	0.0492332	positive correlation
ACD	ACD	0.554442	0.0492533	positive correlation
MED8	MED8	0.554309	0.0493193	positive correlation
GABRG2	GABRG2	0.554259	0.0493438	positive correlation
C22orf31	C22ORF31	0.554239	0.0493538	positive correlation
LILRP2	LILRP2	0.554206	0.0493702	positive correlation
RASGRP1	RASGRP1	0.553884	0.0495301	positive correlation
CLCNKA	CLCNKA	0.553711	0.0496161	positive correlation
CALHM2	CALHM2	0.553702	0.0496206	positive correlation
HOXD8	HOXD8	0.553486	0.0497283	positive correlation
UBE2Z	UBE2Z	0.55329	0.0498261	positive correlation
ZNF689	ZNF689	0.553179	0.0498818	positive correlation
GNLY	GNLY	0.552962	0.0499905	positive correlation
