# Supplementary material for: Clonal dispersal is associated with tumor heterogeneity and poor prognosis in colorectal cancer
Source: iScience. 2025 Apr 10;28(5):112403. doi: 10.1016/j.isci.2025.112403 (PMC12051713; doi:10.1016/j.isci.2025.112403)
Supplement: Table S2. EMT genes, related to Figure S4 — Excel file containing additional data too large to fit in a PDF. [file mmc3.xlsx]

## Sheet: ST2A
Table S2. EMT genes, related to Figure S3. A) ST2A
EMT Genes
MSX1
ID2
TGFBR3
SAT1
SNTB1
FUCA1
MCM7
MEST
PRSS2
SDC1
IGFBP2
COPA
MATN2
FMOD
AREG
VEGFA
PVR
IL15
GEM
JUN
CD44
PPIB
ADAM12
SFRP4
ECM2
LAMA1
COLGALT1
SFRP1
SPP1
TGFB1
APLP1
ENO2
SLC6A8
SCG2
GREM1
PCOLCE2
COMP
CXCL12
MFAP5
PTHLH
RHOB
PLOD3
SERPINE2
DAB2
COL4A2
CD59
ITGA2
GADD45A
IGFBP4
QSOX1
TIMP1
NT5E
IL32
TNFAIP3
ITGB5
TGFBI
SDC4
CAPG
LAMA3
LAMC2
TPM4
THBS1
GLIPR1
DKK1
FSTL3
FLNA
TNFRSF12A
PLAUR
PMEPA1
TGM2
GPC1
GADD45B
BDNF
VCAM1
LAMA2
FZD8
CADM1
MAGEE1
RGS4
PRRX1
SLIT2
PLOD2
PFN2
THBS2
FAP
POSTN
ELN
MGP
SLIT3
CRLF1
COL5A3
BGN
FOXC2
DST
WIPF1
PDLIM4
FBLN1
FSTL1
TPM1
COL16A1
TNFRSF11B
CXCL8
CXCL1
CXCL6
IGFBP3
SGCB
BMP1
FAS
ACTA2
NOTCH2
ANPEP
MMP1
MXRA5
TPM2
CAP2
PLOD1
HTRA1
GAS1
ECM1
MMP14
SGCD
SGCG
COL11A1
NID2
COL6A2
COL12A1
LOXL2
INHBA
SPOCK1
LRRC15
GJA1
DPYSL3
TNC
FN1
COL8A2
ITGB3
NTM
DCN
ITGAV
ITGB1
LAMC1
CALU
MATN3
CTGF
SERPINH1
GPX7
MYL9
TAGLN
LOXL1
CTHRC1
P3H1
VIM
PMP22
LGALS1
EMP3
SERPINE1
TIMP3
LRP1
FBLN2
CDH11
VCAN
COL7A1
BASP1
FBN2
EDIL3
ABI3BP
MMP3
NNMT
IL6
TFPI2
CDH2
LUM
OXTR
COL4A1
COL5A1
PDGFRB
COL5A2
COL3A1
FBLN5
PCOLCE
FGF2
LOX
COL1A1
COL6A3
COL1A2
THY1
EFEMP2
CDH6
FBN1
PTX3
VEGFC
SPARC
MMP2
WNT5A
SNAI2
MYLK
ITGA5
CALD1
FERMT2
